# Supplementary material for: Exploring the causal impact of body mass index on metabolic biomarkers and cholelithiasis risk: a Mendelian randomization analysis
Source: Sci Rep. 2025 Jan 2;15:415. doi: 10.1038/s41598-024-83217-6 (PMC11697197; doi:10.1038/s41598-024-83217-6)
Supplement: Supplementary file 1 — Supplementary Material 1 [file 41598_2024_83217_MOESM1_ESM.xls]

## Sheet: Supplementary  table labels
Supplementary Materials
Contents
Supplementary Table 1.The impact of body mass index(GIANT consortium id:ieu-b-40) on 249 metabolic traits.
Supplementary Table 2. The impact of body mass index(Round 10 release of the Finngen Biobank) on 249 metabolic traits.
Supplementary Table 3. The impact of body mass index(Within family GWAS consortium id:ieu-b-4816) on 249 metabolic traits.
Supplementary Table 4. The impact of body mass index(GIANT consortium id:ieu-a-835) on 249 metabolic traits.
Supplementary Table 5. The impact of 249 metabolic traits on Cholelithiasis (the UK Biobank id:ukb-a-559).
Supplementary Table 6. The impact of 249 metabolic traits on Cholelithiasis (Round 10 releases of the FinnGen Biobank).
Supplementary Table 7. The impact of body mass index(GIANT consortium id:ieu-a-835) on 249 metabolic traits and the impact of 249 metabolic traits on Cholelithiasis (Round 10 releases of the FinnGen Biobank).
Supplementary Table 8. The mediators were screened according to their P-value (p<0.05) after the FDR calibration
Supplementary Table 9. The mediators were associated with body mass index of 4 different sources and cholelithiasis of 2 different sources before the FDR calibration.

## Sheet: Supplementary Table 1
Supplementary Table 1. The impact of body mass index(GIANT consortium id:ieu-b-40) on 249 metabolic traits.We present the outcomes of three Mendelian randomization analyses, including Beta and OR values for each of the three methods. Note that there exists a conversion relationship between them (Beta=In(OR)), introducing some redundancy. The IVW method, known for its heightened sensitivity in det…
outcome	exposure	Number of SNPs	IVW_Beta	IVW_se	IVW_pval	IVW_q_value	IVW_OR	IVW_lci95	IVW_uci95	Weighted_median_Beta	Weighted_median_se	Weighted_median_pval	Weighted_median_OR	Weighted_median_lci95	Weighted_median_uci95	MR_Egger_Beta	MR_Egger_se	MR_Egger_pval	MR_Egger_OR	MR_Egger_lci95	MR_Egger_uci95	Q	Q_pval	egger_intercept	se	pval	Raw_Causal.Estimate	Raw_Sd	Raw_P_value	Outlier-corrected_Causal.Estimate	Outlier-corrected_Sd	Outlier-corrected_P_value
Acetate levels || id:ebi-a-GCST90092803	body mass index || id:ieu-b-40	489	-0.0885318	0.014542	1.14319e-09	1.67444e-09	0.915274	0.889555	0.941737	-0.0909019	0.0235412	0.000112743	0.913107	0.871933	0.956226	-0.0679173	0.0385905	0.0790444	0.934338	0.866273	1.00775	605.94	0.000208751	-0.000360995	0.000625901	0.564368	-0.0885318	0.014542	2.31647e-09	-0.0859654	0.0142492	3.18853e-09
Acetoacetate levels || id:ebi-a-GCST90092804	body mass index || id:ieu-b-40	491	0.101334	0.0143886	1.88598e-12	3.04941e-12	1.10665	1.07587	1.1383	0.0903854	0.023548	0.000123861	1.0946	1.04522	1.1463	0.0772276	0.0381868	0.0436826	1.08029	1.00238	1.16425	614.382	0.00010766	0.000421593	0.000618559	0.495832	0.101334	0.0143886	6.4148e-12	0.106322	0.0139498	1.31464e-13
Acetone levels || id:ebi-a-GCST90092805	body mass index || id:ieu-b-40	490	0.00285559	0.0150111	0.849128	0.856003	1.00286	0.973784	1.0328	0.0366506	0.0236776	0.121645	1.03733	0.99029	1.08661	0.0424013	0.0399845	0.289467	1.04331	0.964671	1.12837	657.02	5.35804e-07	-0.000689195	0.000645885	0.286474	0.00285559	0.0150111	0.849207	0.00801557	0.0146004	0.583259
Alanine levels || id:ebi-a-GCST90092806	body mass index || id:ieu-b-40	490	0.0417007	0.0159041	0.00874123	0.0101709	1.04258	1.01058	1.07559	0.0611767	0.0236117	0.00957111	1.06309	1.01501	1.11344	-0.0208447	0.042124	0.620935	0.979371	0.901759	1.06366	750.559	2.33333e-13	0.0010946	0.000682829	0.109572	0.0417007	0.0159041	0.00901376	0.0400195	0.0150478	0.0080853
Albumin levels || id:ebi-a-GCST90092807	body mass index || id:ieu-b-40	490	-0.150143	0.016573	1.31105e-19	2.67583e-19	0.860585	0.83308	0.888999	-0.139039	0.0229958	1.48217e-09	0.870194	0.831844	0.910312	-0.177695	0.0439913	6.22519e-05	0.837198	0.768037	0.912587	808.391	4.05036e-18	0.000482186	0.000713095	0.499242	-0.150143	0.016573	3.14753e-18	-0.136463	0.0155535	2.9849e-17
Apolipoprotein A1 levels || id:ebi-a-GCST90092808	body mass index || id:ieu-b-40	486	-0.204354	0.0163145	5.38999e-36	1.97369e-35	0.815174	0.78952	0.841662	-0.182067	0.0214111	1.84172e-17	0.833546	0.799289	0.869271	-0.195449	0.0436308	9.33976e-06	0.822465	0.755054	0.895894	903.337	1.34496e-27	-0.000154803	0.000703389	0.8259	-0.204354	0.0163145	2.20815e-31	-0.207291	0.0150131	1.0384e-36
Apolipoprotein B levels || id:ebi-a-GCST90092809	body mass index || id:ieu-b-40	487	-0.0126091	0.0163681	0.441097	0.469372	0.98747	0.956293	1.01966	-0.0458721	0.0213527	0.0316894	0.955164	0.916014	0.995987	-0.0912212	0.0433347	0.0358017	0.912816	0.838486	0.993735	769.044	4.03639e-15	0.0013714	0.000700316	0.0507726	-0.0126091	0.0163681	0.441471	-0.0254659	0.015083	0.0919877
Ratio of apolipoprotein B to apolipoprotein A1 levels || id:ebi-a-GCST90092810	body mass index || id:ieu-b-40	488	0.10565	0.0167862	3.09674e-10	4.67326e-10	1.11143	1.07546	1.14861	0.100837	0.0214789	2.67014e-06	1.1061	1.0605	1.15366	0.0500181	0.0444309	0.260827	1.05129	0.963612	1.14695	839.32	3.98259e-21	0.000972167	0.000718985	0.17696	0.10565	0.0167862	6.91276e-10	0.109369	0.0163365	6.00054e-11
3-Hydroxybutyrate levels || id:ebi-a-GCST90092811	body mass index || id:ieu-b-40	489	0.0656208	0.0151542	1.48973e-05	1.94211e-05	1.06782	1.03657	1.10001	0.0774336	0.0232357	0.000860603	1.08051	1.03241	1.13086	0.0653361	0.0401977	0.104731	1.06752	0.986639	1.15503	674.213	4.22933e-08	4.97352e-06	0.000650417	0.993902	0.0656208	0.0151542	1.80891e-05	0.0603696	0.014963	6.34984e-05
Total cholines levels || id:ebi-a-GCST90092812	body mass index || id:ieu-b-40	486	-0.139627	0.0157976	9.70039e-19	1.858e-18	0.869682	0.843167	0.897032	-0.144848	0.0220062	4.63719e-11	0.865154	0.828631	0.903286	-0.171557	0.042289	5.79905e-05	0.842352	0.775348	0.915147	800.298	7.39151e-18	0.00055453	0.00068123	0.416038	-0.139627	0.0157976	1.79546e-17	-0.137179	0.0147895	6.12227e-19
Citrate levels || id:ebi-a-GCST90092813	body mass index || id:ieu-b-40	491	-0.0415162	0.0151382	0.00609782	0.00719601	0.959334	0.931288	0.988225	-0.00176214	0.0210401	0.933254	0.998239	0.957911	1.04027	0.0461557	0.0399689	0.248739	1.04724	0.968329	1.13258	698.555	1.61455e-09	-0.00153322	0.000647413	0.0182612	-0.0415162	0.0151382	0.00632105	-0.0361657	0.014459	0.012703
Clinical LDL cholesterol levels || id:ebi-a-GCST90092814	body mass index || id:ieu-b-40	487	-0.0826752	0.0159754	2.27713e-07	3.18542e-07	0.92065	0.89227	0.949933	-0.115171	0.0220089	1.66858e-07	0.891214	0.853587	0.9305	-0.145849	0.042353	0.000623651	0.864288	0.795439	0.939096	738.158	1.08529e-12	0.00110285	0.000684945	0.10802	-0.0826752	0.0159754	3.33776e-07	-0.0940549	0.0147443	4.20441e-10
Creatinine levels || id:ebi-a-GCST90092815	body mass index || id:ieu-b-40	490	0.10616	0.0144868	2.33542e-13	3.82579e-13	1.112	1.08087	1.14403	0.0727549	0.0196986	0.000221267	1.07547	1.03474	1.1178	0.00477117	0.0381052	0.900409	1.00478	0.932473	1.0827	830.391	4.4993e-20	0.00177315	0.000617128	0.00424014	0.10616	0.0144868	9.72183e-13	0.1174	0.0139591	4.62219e-16
Docosahexaenoic acid levels || id:ebi-a-GCST90092816	body mass index || id:ieu-b-40	490	-0.147493	0.0152188	3.27666e-22	7.22025e-22	0.862869	0.837511	0.888995	-0.143229	0.0215509	3.01003e-11	0.866556	0.830715	0.903943	-0.143212	0.0404133	0.000432525	0.86657	0.800577	0.938003	747.561	3.97046e-13	-7.4917e-05	0.0006551	0.909	-0.147493	0.0152188	1.96181e-20	-0.152723	0.014904	1.93201e-22
Ratio of docosahexaenoic acid to total fatty acid levels || id:ebi-a-GCST90092817	body mass index || id:ieu-b-40	491	-0.182221	0.0160849	9.4656e-30	2.59004e-29	0.833417	0.807553	0.860111	-0.149848	0.0220398	1.05354e-11	0.860839	0.824444	0.89884	-0.0917855	0.0424795	0.0312031	0.912301	0.839419	0.99151	809.351	4.31241e-18	-0.0015816	0.000688093	0.021953	-0.182221	0.0160849	1.38801e-26	-0.196124	0.0158014	6.41208e-31
Glutamine levels || id:ebi-a-GCST90092818	body mass index || id:ieu-b-40	488	-0.124366	0.0166749	8.76381e-14	1.47445e-13	0.883056	0.854662	0.912394	-0.07115	0.024591	0.00381177	0.931322	0.887499	0.97731	-0.0699397	0.0441256	0.113614	0.93245	0.855195	1.01668	803.578	6.37997e-18	-0.000952566	0.000715106	0.183464	-0.124366	0.0166749	4.04979e-13	-0.108212	0.0155812	1.23274e-11
Glucose levels || id:ebi-a-GCST90092819	body mass index || id:ieu-b-40	487	0.119291	0.014982	1.68837e-15	2.9816e-15	1.1267	1.09409	1.16027	0.128338	0.0235416	4.99303e-08	1.13694	1.08567	1.19063	0.0915487	0.0396217	0.0212752	1.09587	1.01399	1.18437	655.669	4.0316e-07	0.00048558	0.000641964	0.449778	0.119291	0.014982	1.20411e-14	0.11982	0.0142209	4.16291e-16
Glycine levels || id:ebi-a-GCST90092820	body mass index || id:ieu-b-40	490	-0.168289	0.0158862	3.1966e-26	7.80345e-26	0.845109	0.819201	0.871837	-0.144284	0.0230103	3.60101e-10	0.865642	0.827469	0.905576	-0.161109	0.0424647	0.000166888	0.851199	0.783222	0.925077	821.88	2.61841e-19	-0.000125112	0.00068607	0.855375	-0.168289	0.0158862	9.54953e-24	-0.16626	0.0150802	2.30026e-25
Glycoprotein acetyls levels || id:ebi-a-GCST90092821	body mass index || id:ieu-b-40	487	0.267432	0.0186576	1.34696e-46	9.58268e-46	1.30661	1.25969	1.35527	0.236072	0.0235747	1.3259e-23	1.26627	1.20909	1.32615	0.0911536	0.0487132	0.061915	1.09544	0.995685	1.20518	1024.49	1.34637e-40	0.00308655	0.00078983	0.000106353	0.267432	0.0186576	4.07114e-39	0.297012	0.0177353	7.17283e-50
HDL cholesterol levels || id:ebi-a-GCST90092822	body mass index || id:ieu-b-40	482	-0.270093	0.0165284	5.03098e-60	6.95953e-59	0.763309	0.738977	0.788442	-0.279594	0.0201768	1.15096e-43	0.756091	0.726773	0.786591	-0.225832	0.044274	4.87914e-07	0.797852	0.731536	0.87018	943.948	2.06194e-32	-0.000764392	0.000709357	0.281761	-0.270093	0.0165284	4.57845e-48	-0.295789	0.015358	1.75407e-61
Cholesteryl ester levels in HDL || id:ebi-a-GCST90092823	body mass index || id:ieu-b-40	481	-0.270863	0.016641	1.44193e-59	1.7952e-58	0.762721	0.738245	0.788009	-0.272635	0.0210319	1.9854e-38	0.761371	0.730623	0.793412	-0.227568	0.0445377	4.67243e-07	0.796468	0.72989	0.86912	943.119	1.80085e-32	-0.000747721	0.000713492	0.295179	-0.270863	0.016641	9.40843e-48	-0.28899	0.0154029	3.5697e-59
Free cholesterol levels in HDL || id:ebi-a-GCST90092824	body mass index || id:ieu-b-40	484	-0.24635	0.01584	1.53375e-54	1.46886e-53	0.781649	0.757754	0.806297	-0.23957	0.0204291	9.28076e-32	0.786966	0.756078	0.819116	-0.173216	0.0422059	4.76677e-05	0.840956	0.774189	0.913481	894.396	5.78359e-27	-0.0012682	0.000678669	0.0622777	-0.24635	0.01584	1.64404e-44	-0.274404	0.0149705	3.3612e-57
Total lipid levels in HDL || id:ebi-a-GCST90092825	body mass index || id:ieu-b-40	486	-0.228708	0.0162339	4.4795e-45	2.78849e-44	0.795561	0.770646	0.821281	-0.221246	0.0203121	1.25441e-27	0.80152	0.770237	0.834073	-0.19777	0.0433862	6.53681e-06	0.820558	0.753665	0.893389	929.191	2.88942e-30	-0.000537884	0.000699471	0.442276	-0.228708	0.0162339	4.96984e-38	-0.236261	0.0147826	2.33527e-46
Concentration of HDL particles || id:ebi-a-GCST90092826	body mass index || id:ieu-b-40	485	-0.174336	0.0167702	2.59684e-25	6.15821e-25	0.840015	0.812853	0.868085	-0.154053	0.0220698	2.94591e-12	0.857226	0.820936	0.895121	-0.202743	0.0447938	7.57274e-06	0.816488	0.74786	0.891413	901.273	1.59164e-27	0.00049386	0.000722027	0.494309	-0.174336	0.0167702	5.53769e-23	-0.185805	0.0157028	1.67229e-28
Phospholipid levels in HDL || id:ebi-a-GCST90092827	body mass index || id:ieu-b-40	486	-0.196817	0.015786	1.11905e-35	3.90477e-35	0.821341	0.796318	0.847151	-0.182791	0.0203385	2.53131e-19	0.832942	0.800391	0.866817	-0.171664	0.0421997	5.53815e-05	0.842262	0.775401	0.914889	868.242	4.10894e-24	-0.000437291	0.000680327	0.520681	-0.196817	0.015786	3.83715e-31	-0.207807	0.0148493	1.45469e-37
Average diameter for HDL particles || id:ebi-a-GCST90092828	body mass index || id:ieu-b-40	485	-0.283621	0.0166297	3.2061e-65	6.14092e-64	0.753052	0.728902	0.778002	-0.279329	0.020264	3.15806e-43	0.756291	0.726842	0.786933	-0.160532	0.0441157	0.00030331	0.85169	0.781141	0.928611	992.762	2.57979e-37	-0.00213604	0.000710053	0.00276445	-0.283621	0.0166297	2.03773e-51	-0.314072	0.0153456	2.99875e-67
Triglyceride levels in HDL || id:ebi-a-GCST90092829	body mass index || id:ieu-b-40	487	0.128055	0.0173326	1.48956e-13	2.47267e-13	1.13662	1.09865	1.17589	0.105429	0.023212	5.57233e-06	1.11119	1.06177	1.16291	0.039553	0.0457372	0.387583	1.04035	0.951142	1.13792	901.758	2.65987e-27	0.00154749	0.000740507	0.037159	0.128055	0.0173326	6.54029e-13	0.129709	0.0162962	1.26701e-14
Histidine levels || id:ebi-a-GCST90092830	body mass index || id:ieu-b-40	490	-0.00301788	0.0142424	0.83219	0.842339	0.996987	0.969541	1.02521	-0.00425417	0.0237613	0.857908	0.995755	0.950444	1.04323	-0.0434857	0.0377705	0.250167	0.957446	0.889126	1.03102	590.27	0.00110916	0.000708224	0.000612257	0.247944	-0.00301788	0.0142424	0.832278	-0.00712209	0.0139376	0.609584
Cholesterol levels in IDL || id:ebi-a-GCST90092831	body mass index || id:ieu-b-40	488	-0.146433	0.0157796	1.69701e-20	3.58097e-20	0.863784	0.837478	0.890916	-0.143702	0.0239456	1.95845e-09	0.866145	0.826434	0.907766	-0.173323	0.0419193	4.18713e-05	0.840866	0.774541	0.91287	765.512	9.83652e-15	0.000469113	0.000677442	0.488968	-0.146433	0.0157796	5.57092e-19	-0.150735	0.0143859	2.89751e-23
Cholesterol to total lipids ratio in IDL || id:ebi-a-GCST90092832	body mass index || id:ieu-b-40	484	-0.212525	0.0169913	6.76163e-36	2.44007e-35	0.80854	0.782057	0.83592	-0.198919	0.0222517	3.90878e-19	0.819616	0.784638	0.856153	-0.144375	0.045282	0.00152388	0.865563	0.792052	0.945896	861.7	9.80597e-24	-0.00118532	0.000730239	0.105201	-0.212525	0.0169913	2.7178e-31	-0.225827	0.0159559	3.13399e-38
Cholesteryl ester levels in IDL || id:ebi-a-GCST90092833	body mass index || id:ieu-b-40	488	-0.147948	0.0156836	3.97358e-21	8.4566e-21	0.862476	0.836367	0.8894	-0.1409	0.023487	1.98458e-09	0.868576	0.829498	0.909495	-0.176833	0.0416607	2.62387e-05	0.83792	0.772218	0.909211	756.509	5.13577e-14	0.000503902	0.000673264	0.454553	-0.147948	0.0156836	1.62751e-19	-0.160607	0.0144576	1.13196e-25
Cholesteryl esters to total lipids ratio in IDL || id:ebi-a-GCST90092834	body mass index || id:ieu-b-40	485	-0.196733	0.0161724	4.78826e-34	1.50921e-33	0.82141	0.795781	0.847864	-0.205409	0.0221285	1.65468e-20	0.814314	0.77975	0.850409	-0.165224	0.0432056	0.000148429	0.847704	0.778873	0.922617	780.109	3.05174e-16	-0.000547699	0.000696366	0.431954	-0.196733	0.0161724	6.82007e-30	-0.208719	0.0150137	3.75656e-37
Free cholesterol levels in IDL || id:ebi-a-GCST90092835	body mass index || id:ieu-b-40	488	-0.139355	0.016007	3.15072e-18	5.9434e-18	0.869919	0.84305	0.897644	-0.141742	0.0233384	1.25267e-09	0.867845	0.829041	0.908465	-0.159561	0.0425327	0.000197	0.852518	0.784331	0.926634	784.702	2.60593e-16	0.000352492	0.000687351	0.608306	-0.139355	0.016007	4.91185e-17	-0.160334	0.0143978	9.11207e-26
Free cholesterol to total lipids ratio in IDL || id:ebi-a-GCST90092836	body mass index || id:ieu-b-40	489	-0.130595	0.0166025	3.66162e-15	6.33155e-15	0.877573	0.849476	0.9066	-0.124716	0.0237269	1.46991e-07	0.882748	0.842636	0.924769	-0.0777385	0.0440268	0.0780713	0.925206	0.848716	1.00859	809.956	2.2876e-18	-0.000924214	0.000713073	0.195555	-0.130595	0.0166025	2.37347e-14	-0.145254	0.0154714	2.43015e-19
Total lipid levels in IDL || id:ebi-a-GCST90092837	body mass index || id:ieu-b-40	488	-0.124072	0.0158461	4.88491e-15	8.38857e-15	0.883316	0.856304	0.911181	-0.135546	0.023832	1.28858e-08	0.873239	0.833387	0.914996	-0.154029	0.0420907	0.000280425	0.857247	0.789365	0.930968	770.861	3.62785e-15	0.000522597	0.000680209	0.442689	-0.124072	0.0158461	3.07643e-14	-0.13783	0.0144504	7.43305e-20
Concentration of IDL particles || id:ebi-a-GCST90092838	body mass index || id:ieu-b-40	489	-0.0426246	0.0158946	0.0073249	0.00856291	0.958271	0.928878	0.988594	-0.066179	0.0229987	0.00400828	0.935963	0.894709	0.97912	-0.0853591	0.0422084	0.0436891	0.918183	0.84528	0.997373	742.781	7.42074e-13	0.000745059	0.000681739	0.274987	-0.0426246	0.0158946	0.00757311	-0.0514833	0.0148742	0.000585379
Phospholipid levels in IDL || id:ebi-a-GCST90092839	body mass index || id:ieu-b-40	488	-0.122144	0.0161584	4.05666e-14	6.87149e-14	0.885021	0.857431	0.913499	-0.142274	0.0232225	8.98057e-10	0.867384	0.828789	0.907776	-0.149985	0.0429244	0.000519024	0.860721	0.791269	0.936268	805.398	4.42965e-18	0.000485698	0.000693681	0.484153	-0.122144	0.0161584	2.03067e-13	-0.138777	0.0145346	6.9128e-20
Phospholipids to total lipids ratio in IDL || id:ebi-a-GCST90092840	body mass index || id:ieu-b-40	487	0.0520551	0.014964	0.000503867	0.000627314	1.05343	1.02299	1.08479	0.0366285	0.0217853	0.0926965	1.03731	0.993948	1.08256	0.0896597	0.0396154	0.0240614	1.0938	1.01209	1.18212	638.957	3.56043e-06	-0.000657398	0.000641249	0.305788	0.0520551	0.014964	0.00054917	0.0516004	0.0143616	0.000360499
Triglyceride levels in IDL || id:ebi-a-GCST90092841	body mass index || id:ieu-b-40	485	0.142484	0.0173687	2.33433e-16	4.24268e-16	1.15313	1.11454	1.19307	0.119698	0.0221879	6.86178e-08	1.12716	1.07919	1.17726	0.0509217	0.045753	0.266275	1.05224	0.961987	1.15096	902.141	1.29904e-27	0.00160118	0.000740675	0.0311248	0.142484	0.0173687	2.1226e-15	0.13969	0.0160025	4.37808e-17
Triglycerides to total lipids ratio in IDL || id:ebi-a-GCST90092842	body mass index || id:ieu-b-40	483	0.25969	0.0174497	4.29981e-50	3.69191e-49	1.29653	1.25293	1.34164	0.258436	0.0225636	2.25396e-30	1.2949	1.23888	1.35345	0.194525	0.0467364	3.73513e-05	1.21473	1.10841	1.33126	923.266	4.50562e-30	0.00112933	0.000751545	0.13358	0.25969	0.0174497	1.72109e-41	0.270412	0.0166609	1.66857e-47
Isoleucine levels || id:ebi-a-GCST90092843	body mass index || id:ieu-b-40	490	0.197943	0.0152569	1.71811e-38	7.9224e-38	1.21889	1.18298	1.25589	0.193733	0.0225439	8.42769e-18	1.21377	1.16131	1.26861	0.137453	0.0404084	0.000724959	1.14735	1.05998	1.24191	702.471	7.31095e-10	0.00105863	0.000655017	0.106699	0.197943	0.0152569	2.74881e-33	0.198956	0.0147125	1.38825e-35
Cholesterol levels in large HDL || id:ebi-a-GCST90092844	body mass index || id:ieu-b-40	482	-0.307824	0.0170528	7.7208e-73	4.16437e-71	0.735045	0.710883	0.760028	-0.305447	0.0208441	1.27157e-48	0.736794	0.707299	0.767518	-0.206482	0.0454478	7.0159e-06	0.813441	0.744115	0.889226	1035.79	9.80607e-43	-0.00175311	0.000729345	0.0166092	-0.307824	0.0170528	5.3582e-56	-0.346964	0.0152908	1.59765e-77
Cholesterol to total lipids ratio in large HDL || id:ebi-a-GCST90092845	body mass index || id:ieu-b-40	485	-0.323854	0.0193473	6.81134e-63	1.13068e-61	0.723356	0.696439	0.751312	-0.305525	0.0225393	7.3807e-42	0.736736	0.704898	0.770013	-0.211628	0.0515162	4.68792e-05	0.809266	0.731543	0.895247	1192.56	1.42884e-61	-0.00194652	0.000828749	0.0192388	-0.323854	0.0193473	5.92762e-50	-0.369445	0.0170227	6.60538e-73
Cholesteryl ester levels in large HDL || id:ebi-a-GCST90092846	body mass index || id:ieu-b-40	482	-0.312635	0.0172685	2.94598e-73	2.44516e-71	0.731517	0.707172	0.7567	-0.304828	0.0205395	7.95244e-50	0.73725	0.70816	0.767536	-0.210654	0.0460258	6.0189e-06	0.810055	0.740178	0.886527	1056.18	3.84093e-45	-0.00176418	0.000738623	0.0173039	-0.312635	0.0172685	3.01905e-56	-0.355487	0.0153255	7.52955e-80
Cholesteryl esters to total lipids ratio in large HDL || id:ebi-a-GCST90092847	body mass index || id:ieu-b-40	485	-0.321177	0.0191753	5.7087e-63	1.01533e-61	0.725295	0.698542	0.753073	-0.300339	0.0234954	2.04243e-37	0.740567	0.707236	0.775468	-0.223332	0.0511264	1.53392e-05	0.799849	0.723583	0.884154	1142.71	3.33772e-55	-0.00169703	0.000822459	0.0396124	-0.321177	0.0191753	5.30051e-50	-0.354844	0.0167916	3.27756e-70
Free cholesterol levels in large HDL || id:ebi-a-GCST90092848	body mass index || id:ieu-b-40	486	-0.289709	0.0169331	1.27049e-65	2.63627e-64	0.748482	0.724048	0.77374	-0.276525	0.0203206	3.58466e-42	0.758415	0.728802	0.789231	-0.181669	0.0450124	6.31925e-05	0.833877	0.763461	0.910788	1056.12	1.88628e-44	-0.00187665	0.000725123	0.00994257	-0.289709	0.0169331	1.08978e-51	-0.323339	0.0152619	1.2692e-70
Free cholesterol to total lipids ratio in large HDL || id:ebi-a-GCST90092849	body mass index || id:ieu-b-40	487	-0.225766	0.0164545	7.64358e-43	4.1375e-42	0.797905	0.772582	0.824058	-0.208572	0.0221718	5.1007e-21	0.811742	0.777222	0.847796	-0.141016	0.0434972	0.00126885	0.868475	0.797502	0.945765	894.678	1.37336e-26	-0.00147861	0.000702904	0.0359297	-0.225766	0.0164545	1.91228e-36	-0.236667	0.0148796	5.4314e-46
Total lipid levels in large HDL || id:ebi-a-GCST90092850	body mass index || id:ieu-b-40	484	-0.28745	0.0167224	3.18094e-66	7.92054e-65	0.750174	0.725985	0.775169	-0.287406	0.0199908	7.22463e-47	0.750207	0.721381	0.780185	-0.188303	0.0444665	2.74171e-05	0.828364	0.759225	0.903799	1019.57	1.60574e-40	-0.00172084	0.000715705	0.0165755	-0.28745	0.0167224	5.07718e-52	-0.325964	0.0150218	6.23218e-73
Concentration of large HDL particles || id:ebi-a-GCST90092851	body mass index || id:ieu-b-40	483	-0.293989	0.0169001	8.89067e-68	2.76722e-66	0.745285	0.721002	0.770385	-0.296567	0.0196549	1.92122e-51	0.743366	0.715273	0.772562	-0.179943	0.0448207	6.90187e-05	0.835317	0.765067	0.912019	1036.05	1.34309e-42	-0.00197725	0.000720512	0.00629201	-0.293989	0.0169001	5.86528e-53	-0.336078	0.0150747	9.6304e-76
Phospholipid levels in large HDL || id:ebi-a-GCST90092852	body mass index || id:ieu-b-40	485	-0.263268	0.0166759	3.80143e-56	3.78622e-55	0.768536	0.743823	0.79407	-0.263819	0.0201453	3.47939e-39	0.768113	0.738375	0.799048	-0.176682	0.0444	7.97209e-05	0.838046	0.768199	0.914244	1012.48	1.51559e-39	-0.00150176	0.000714113	0.0359855	-0.263268	0.0166759	1.36389e-45	-0.290432	0.0153242	3.98855e-60
Phospholipids to total lipids ratio in large HDL || id:ebi-a-GCST90092853	body mass index || id:ieu-b-40	487	0.334925	0.0181568	5.58919e-76	1.39171e-73	1.39784	1.34897	1.44848	0.337422	0.0233739	3.07848e-47	1.40133	1.33858	1.46702	0.252818	0.0481611	2.28634e-07	1.28765	1.17166	1.41512	1006.98	1.33955e-38	0.00142931	0.000776833	0.0663912	0.334925	0.0181568	5.52726e-58	0.353993	0.016853	6.47103e-70
Triglyceride levels in large HDL || id:ebi-a-GCST90092854	body mass index || id:ieu-b-40	489	-0.0710091	0.0149959	2.18812e-06	2.97727e-06	0.931453	0.904475	0.959237	-0.0658552	0.0213505	0.00203913	0.936266	0.897895	0.976278	-0.074441	0.039835	0.0622602	0.928262	0.858544	1.00364	721.686	2.71793e-11	6.0007e-05	0.000645169	0.925934	-0.0710091	0.0149959	2.87215e-06	-0.0768212	0.0144501	1.61732e-07
Triglycerides to total lipids ratio in large HDL || id:ebi-a-GCST90092855	body mass index || id:ieu-b-40	485	0.25209	0.0182251	1.63393e-43	9.24657e-43	1.28671	1.24156	1.3335	0.235884	0.0219979	7.93663e-27	1.26603	1.2126	1.32181	0.190759	0.0486263	0.000100154	1.21017	1.10015	1.33118	1063.2	1.83988e-45	0.00106713	0.000784514	0.174387	0.25209	0.0182251	6.62962e-37	0.263412	0.0167442	3.44991e-45
Cholesterol levels in large LDL || id:ebi-a-GCST90092856	body mass index || id:ieu-b-40	487	-0.109704	0.0162271	1.37486e-11	2.15308e-11	0.8961	0.868047	0.925058	-0.151347	0.0243947	5.50038e-10	0.859549	0.819418	0.901645	-0.16985	0.0430344	9.0899e-05	0.843791	0.775539	0.918051	770.103	3.30938e-15	0.00105	0.000695963	0.132027	-0.109704	0.0162271	3.95292e-11	-0.118938	0.0150475	1.86361e-14
Cholesterol to total lipids ratio in large LDL || id:ebi-a-GCST90092857	body mass index || id:ieu-b-40	484	-0.276952	0.0174853	1.66968e-56	1.73229e-55	0.758091	0.73255	0.784521	-0.279674	0.0228255	1.62526e-34	0.75603	0.722952	0.790622	-0.229222	0.0467318	1.27939e-06	0.795152	0.725557	0.871424	909.65	1.6144e-28	-0.000827809	0.000751638	0.271298	-0.276952	0.0174853	8.23991e-46	-0.290006	0.0159944	3.00499e-56
Cholesteryl ester levels in large LDL || id:ebi-a-GCST90092858	body mass index || id:ieu-b-40	487	-0.0945946	0.016306	6.58393e-09	9.42183e-09	0.909742	0.881126	0.939286	-0.130716	0.0228265	1.02538e-08	0.877467	0.839075	0.917617	-0.163588	0.0432127	0.000172521	0.849092	0.780138	0.924141	774.154	1.54071e-15	0.00120445	0.000698847	0.0854397	-0.0945946	0.016306	1.18785e-08	-0.104625	0.0150285	1.11196e-11
Cholesteryl esters to total lipids ratio in large LDL || id:ebi-a-GCST90092859	body mass index || id:ieu-b-40	489	-0.107864	0.0160774	1.95936e-11	3.0116e-11	0.89775	0.869901	0.92649	-0.136657	0.0235126	6.17033e-09	0.87227	0.832983	0.913408	-0.197818	0.0424753	4.13936e-06	0.820519	0.754976	0.891752	745.597	4.52206e-13	0.00157299	0.000687976	0.0226589	-0.107864	0.0160774	5.44386e-11	-0.0993231	0.0147978	5.42953e-11
Free cholesterol levels in large LDL || id:ebi-a-GCST90092860	body mass index || id:ieu-b-40	488	-0.147579	0.0162127	8.81448e-20	1.81389e-19	0.862795	0.835809	0.890652	-0.150684	0.0245999	9.04513e-10	0.860119	0.819632	0.902607	-0.179204	0.0430633	3.74097e-05	0.835935	0.768275	0.909555	781.519	4.80692e-16	0.00055171	0.00069593	0.428301	-0.147579	0.0162127	2.26796e-18	-0.161658	0.014679	2.68779e-25
Free cholesterol to total lipids ratio in large LDL || id:ebi-a-GCST90092861	body mass index || id:ieu-b-40	483	-0.264408	0.0181501	4.49468e-48	3.73058e-47	0.76766	0.740831	0.79546	-0.240438	0.022403	7.17128e-27	0.786283	0.752505	0.821578	-0.126519	0.0479638	0.00861473	0.881157	0.802095	0.968013	1024.61	2.88173e-41	-0.00239778	0.000773161	0.00204008	-0.264408	0.0181501	4.25089e-40	-0.280427	0.0162913	6.84442e-52
Total lipid levels in large LDL || id:ebi-a-GCST90092862	body mass index || id:ieu-b-40	487	-0.0897468	0.0162307	3.2124e-08	4.57079e-08	0.914163	0.885539	0.943712	-0.128953	0.023242	2.88495e-08	0.879015	0.839871	0.919984	-0.155257	0.0430252	0.000339941	0.856195	0.786954	0.93153	768.386	4.56592e-15	0.00114363	0.000695813	0.100909	-0.0897468	0.0162307	5.25263e-08	-0.102367	0.0148263	1.6111e-11
Concentration of large LDL particles || id:ebi-a-GCST90092863	body mass index || id:ieu-b-40	487	-0.0428543	0.0164726	0.00928043	0.010748	0.958051	0.927613	0.989488	-0.0792707	0.0221656	0.000348503	0.92379	0.884515	0.964808	-0.118847	0.0436249	0.00667669	0.887944	0.815176	0.967208	781.966	3.46507e-16	0.0013257	0.000705009	0.0606517	-0.0428543	0.0164726	0.00956347	-0.0531756	0.0156123	0.000714322
Phospholipid levels in large LDL || id:ebi-a-GCST90092864	body mass index || id:ieu-b-40	487	-0.0829695	0.0159961	2.1387e-07	3.00868e-07	0.920379	0.891971	0.949692	-0.120222	0.0227101	1.19837e-07	0.886724	0.84812	0.927085	-0.150384	0.0423925	0.000426841	0.860378	0.791779	0.93492	742.721	4.87035e-13	0.00117688	0.000685582	0.086689	-0.0829695	0.0159961	3.14518e-07	-0.0941992	0.0147821	4.37348e-10
Phospholipids to total lipids ratio in large LDL || id:ebi-a-GCST90092865	body mass index || id:ieu-b-40	489	0.070057	0.0159714	1.1524e-05	1.51025e-05	1.07257	1.03951	1.10668	0.051979	0.021986	0.0180696	1.05335	1.00893	1.09974	0.0846981	0.0424121	0.0463782	1.08839	1.00157	1.18273	741.813	8.79099e-13	-0.000256029	0.000686965	0.709537	0.070057	0.0159714	1.41288e-05	0.0653986	0.0152908	2.28424e-05
Triglyceride levels in large LDL || id:ebi-a-GCST90092866	body mass index || id:ieu-b-40	486	0.152079	0.0176583	7.1607e-18	1.34061e-17	1.16425	1.12465	1.20525	0.136575	0.0223519	9.95025e-10	1.14634	1.0972	1.19768	0.0490837	0.0465321	0.292028	1.05031	0.958755	1.1506	931.311	1.73166e-30	0.0018008	0.000753333	0.0172093	0.152079	0.0176583	1.01042e-16	0.148764	0.0166943	1.06019e-17
Triglycerides to total lipids ratio in large LDL || id:ebi-a-GCST90092867	body mass index || id:ieu-b-40	485	0.245806	0.0175152	9.6685e-45	5.73204e-44	1.27865	1.2355	1.32331	0.24515	0.0237831	6.49906e-25	1.27781	1.21962	1.33879	0.194773	0.046756	3.67686e-05	1.21504	1.10864	1.33165	918.901	2.46643e-29	0.000887049	0.000753583	0.239732	0.245806	0.0175152	8.81339e-38	0.25942	0.0164331	1.66877e-45
Cholesterol levels in large VLDL || id:ebi-a-GCST90092868	body mass index || id:ieu-b-40	484	0.160711	0.0173666	2.16127e-20	4.52232e-20	1.17435	1.13505	1.21501	0.142238	0.0225821	3.00136e-10	1.15285	1.10294	1.20502	0.029588	0.0454566	0.515418	1.03003	0.942229	1.12601	896.614	3.45186e-27	0.00229295	0.000735713	0.00193849	0.160711	0.0173666	7.02032e-19	0.175751	0.0163119	2.2928e-24
Cholesterol to total lipids ratio in large VLDL || id:ebi-a-GCST90092869	body mass index || id:ieu-b-40	488	-0.119199	0.016206	1.9054e-13	3.14202e-13	0.887631	0.85988	0.916278	-0.0963203	0.0227627	2.32137e-05	0.908173	0.868546	0.949609	-0.0433356	0.0428263	0.312094	0.95759	0.880491	1.04144	792.608	5.60099e-17	-0.00132657	0.000693499	0.0563524	-0.119199	0.016206	8.1387e-13	-0.130637	0.0157731	1.19129e-15
Cholesteryl ester levels in large VLDL || id:ebi-a-GCST90092870	body mass index || id:ieu-b-40	485	0.117811	0.017279	9.22361e-12	1.47223e-11	1.12503	1.08757	1.16378	0.10157	0.0219524	3.713e-06	1.10691	1.06029	1.15557	-0.0101558	0.0452989	0.8227	0.989896	0.905796	1.0818	873.687	8.99861e-25	0.00223748	0.000733214	0.0024015	0.117811	0.017279	2.75698e-11	0.124743	0.0158833	2.70354e-14
Cholesteryl esters to total lipids ratio in large VLDL || id:ebi-a-GCST90092871	body mass index || id:ieu-b-40	488	-0.19367	0.0169483	3.0608e-30	8.56337e-30	0.823929	0.797009	0.851759	-0.156729	0.0224861	3.16832e-12	0.854936	0.818075	0.893458	-0.097112	0.0447106	0.0303373	0.907454	0.831316	0.990565	903.514	2.41546e-27	-0.00168838	0.000723991	0.0201061	-0.19367	0.0169483	5.91231e-27	-0.206474	0.0159284	3.68751e-33
Free cholesterol levels in large VLDL || id:ebi-a-GCST90092872	body mass index || id:ieu-b-40	484	0.193565	0.0176501	5.51982e-28	1.44677e-27	1.21357	1.1723	1.25628	0.16493	0.0219841	6.27244e-14	1.17931	1.12958	1.23124	0.0594426	0.0461941	0.198782	1.06124	0.969381	1.16181	946.88	1.97171e-32	0.00234536	0.000747642	0.00181124	0.193565	0.0176501	3.85447e-25	0.215664	0.0166965	6.3653e-33
Free cholesterol to total lipids ratio in large VLDL || id:ebi-a-GCST90092873	body mass index || id:ieu-b-40	490	0.127183	0.0159799	1.73558e-15	3.04337e-15	1.13562	1.10061	1.17176	0.0813531	0.0227925	0.000357937	1.08475	1.03736	1.13431	0.113454	0.0424252	0.00774187	1.12014	1.03076	1.21727	757.045	7.29381e-14	0.00023992	0.00068671	0.726958	0.127183	0.0159799	1.22022e-14	0.122089	0.0152638	9.32476e-15
Total lipid levels in large VLDL || id:ebi-a-GCST90092874	body mass index || id:ieu-b-40	484	0.182838	0.0174542	1.12169e-25	2.71165e-25	1.20062	1.16024	1.2424	0.154011	0.0231098	2.65931e-11	1.1665	1.11485	1.22056	0.0464511	0.0456561	0.309467	1.04755	0.957878	1.14561	927.369	2.32405e-30	0.00238492	0.000738924	0.00133358	0.182838	0.0174542	2.81877e-23	0.209215	0.0163228	1.6528e-32
Concentration of large VLDL particles || id:ebi-a-GCST90092875	body mass index || id:ieu-b-40	484	0.190941	0.0176223	2.34501e-27	6.01966e-27	1.21039	1.1693	1.25292	0.171133	0.0228164	6.36065e-14	1.18665	1.13475	1.24092	0.0566785	0.0461203	0.219698	1.05832	0.966845	1.15844	947.679	1.6183e-32	0.00234777	0.000746438	0.00176168	0.190941	0.0176223	1.23062e-24	0.212952	0.0162942	1.52916e-33
Phospholipid levels in large VLDL || id:ebi-a-GCST90092876	body mass index || id:ieu-b-40	484	0.201371	0.0178027	1.15436e-29	3.0907e-29	1.22308	1.18114	1.26651	0.193773	0.0212694	8.20845e-20	1.21382	1.16426	1.26549	0.0672517	0.0466021	0.14964	1.06956	0.976199	1.17186	967.729	1.07881e-34	0.00234529	0.000754242	0.00198519	0.201371	0.0178027	1.77726e-26	0.222327	0.0165634	4.8095e-35
Phospholipids to total lipids ratio in large VLDL || id:ebi-a-GCST90092877	body mass index || id:ieu-b-40	485	0.23323	0.0181498	8.57373e-38	3.74537e-37	1.26267	1.21854	1.3084	0.198504	0.0222112	3.99514e-19	1.21958	1.16762	1.27384	0.119334	0.0480859	0.0134155	1.12675	1.0254	1.23811	994.079	1.83567e-37	0.00198452	0.000776602	0.0109122	0.23323	0.0181498	1.0057e-32	0.255759	0.0168178	8.27934e-43
Triglyceride levels in large VLDL || id:ebi-a-GCST90092878	body mass index || id:ieu-b-40	485	0.180853	0.0174301	3.19139e-25	7.49675e-25	1.19824	1.158	1.23988	0.144545	0.022323	9.47213e-11	1.15551	1.10605	1.20719	0.0434976	0.045625	0.340879	1.04446	0.955111	1.14216	936.065	3.92074e-31	0.00240186	0.000738524	0.0012251	0.180853	0.0174301	6.55457e-23	0.202444	0.0162442	4.74738e-31
Triglycerides to total lipids ratio in large VLDL || id:ebi-a-GCST90092879	body mass index || id:ieu-b-40	490	-0.0311873	0.0165926	0.0601632	0.0674804	0.969294	0.938278	1.00134	0.00305772	0.0239827	0.898547	1.00306	0.957003	1.05134	-0.0242754	0.0440557	0.581874	0.976017	0.895275	1.06404	807.757	4.59962e-18	-0.000120791	0.000713102	0.865561	-0.0311873	0.0165926	0.0607576	-0.0191086	0.0154275	0.216095
Linoleic acid levels || id:ebi-a-GCST90092880	body mass index || id:ieu-b-40	486	-0.0956303	0.0163591	5.04442e-09	7.26046e-09	0.9088	0.880123	0.938412	-0.0801372	0.0227785	0.000434648	0.92299	0.882688	0.965131	-0.135256	0.0434867	0.0019794	0.873493	0.802126	0.951209	787.94	8.51512e-17	0.000690186	0.0007018	0.325877	-0.0956303	0.0163591	9.2718e-09	-0.0936455	0.0149637	8.68233e-10
Ratio of linoleic acid to total fatty acids || id:ebi-a-GCST90092881	body mass index || id:ieu-b-40	487	-0.280859	0.0172664	1.716e-59	2.03468e-58	0.755135	0.730007	0.781128	-0.237781	0.0219562	2.48725e-27	0.788376	0.755168	0.823043	-0.170651	0.04554	0.000200284	0.843116	0.771121	0.921832	917.025	7.3449e-29	-0.00192299	0.000736017	0.00926208	-0.280859	0.0172664	8.18922e-48	-0.299062	0.0165283	3.79029e-56
Lactate levels || id:ebi-a-GCST90092882	body mass index || id:ieu-b-40	489	0.0421746	0.0153588	0.00603354	0.00715406	1.04308	1.01214	1.07495	0.0445028	0.0226425	0.049361	1.04551	1.00012	1.09295	0.006716	0.0407348	0.869114	1.00674	0.929485	1.09041	682.755	1.22208e-08	0.000620945	0.000660678	0.347755	0.0421746	0.0153588	0.00625635	0.0462872	0.0150594	0.00223349
LDL cholesterol levels || id:ebi-a-GCST90092883	body mass index || id:ieu-b-40	486	-0.0769009	0.0158788	1.27895e-06	1.75944e-06	0.925982	0.897607	0.955254	-0.1196	0.0229335	1.83732e-07	0.887275	0.848276	0.928068	-0.149277	0.0420397	0.000421527	0.861331	0.793204	0.935309	724.899	8.61425e-12	0.00126339	0.000679769	0.0636968	-0.0769009	0.0158788	1.72291e-06	-0.0842941	0.0152364	5.19551e-08
Cholesteryl ester levels in LDL || id:ebi-a-GCST90092884	body mass index || id:ieu-b-40	487	-0.0544917	0.0162652	0.000807523	0.000990509	0.946966	0.917253	0.977642	-0.0847074	0.0230558	0.00023876	0.918781	0.878186	0.961253	-0.143685	0.0430112	0.000900325	0.866161	0.796135	0.942346	760.864	1.84565e-14	0.00155598	0.000695085	0.0256385	-0.0544917	0.0162652	0.000870368	-0.0633322	0.0151676	3.53281e-05
Free cholesterol levels in LDL || id:ebi-a-GCST90092885	body mass index || id:ieu-b-40	488	-0.12521	0.0162207	1.17091e-14	1.99697e-14	0.882311	0.854701	0.910813	-0.146579	0.0236416	5.64417e-10	0.863657	0.824551	0.904619	-0.16352	0.0430715	0.000165328	0.849149	0.780407	0.923948	770.807	3.665e-15	0.000668322	0.000696065	0.337461	-0.12521	0.0162207	6.69537e-14	-0.1349	0.0150432	6.76683e-18
Total lipid levels in LDL || id:ebi-a-GCST90092886	body mass index || id:ieu-b-40	487	-0.0541791	0.0162476	0.000854259	0.0010427	0.947262	0.917572	0.977914	-0.0934811	0.0222377	2.62563e-05	0.910755	0.871912	0.951329	-0.138406	0.0429884	0.00136971	0.870745	0.800384	0.947291	760.37	2.02116e-14	0.00146934	0.000694718	0.0349377	-0.0541791	0.0162476	0.000919566	-0.0646575	0.0150663	2.14821e-05
Concentration of LDL particles || id:ebi-a-GCST90092887	body mass index || id:ieu-b-40	487	-0.0227647	0.0163847	0.164715	0.183098	0.977492	0.9466	1.00939	-0.0686914	0.0223432	0.0021094	0.933615	0.893612	0.975409	-0.102363	0.0433747	0.0186719	0.902702	0.829131	0.982801	769.587	3.64577e-15	0.0013886	0.000700962	0.0481573	-0.0227647	0.0163847	0.165351	-0.035106	0.0151175	0.02064
Phospholipid levels in LDL || id:ebi-a-GCST90092888	body mass index || id:ieu-b-40	487	-0.0485941	0.0161197	0.00257341	0.00306593	0.952568	0.922942	0.983144	-0.0921864	0.0230475	6.33841e-05	0.911935	0.871657	0.954075	-0.123162	0.0426935	0.00409101	0.88412	0.813149	0.961287	746.652	2.42452e-13	0.00130177	0.000690452	0.0599756	-0.0485941	0.0161197	0.00270796	-0.0585055	0.0152153	0.000136666
Average diameter for LDL particles || id:ebi-a-GCST90092889	body mass index || id:ieu-b-40	488	-0.155334	0.0154913	1.15825e-23	2.6459e-23	0.856129	0.830525	0.882523	-0.171865	0.0209767	2.54546e-16	0.842093	0.808173	0.877437	-0.159603	0.041194	0.000121529	0.852482	0.786358	0.924167	724.86	1.30634e-11	7.448e-05	0.000665813	0.910978	-0.155334	0.0154913	1.22786e-21	-0.172197	0.0146189	2.53752e-28
Triglyceride levels in LDL || id:ebi-a-GCST90092890	body mass index || id:ieu-b-40	485	0.15861	0.0178101	5.30725e-19	1.04055e-18	1.17188	1.13168	1.21351	0.144814	0.0229997	3.04707e-10	1.15582	1.10488	1.20912	0.0473295	0.0468307	0.312689	1.04847	0.956515	1.14926	944.458	5.02467e-32	0.00194595	0.000758117	0.0105637	0.15861	0.0178101	1.07467e-17	0.155014	0.0167231	6.4608e-19
Leucine levels || id:ebi-a-GCST90092891	body mass index || id:ieu-b-40	490	0.193466	0.0158439	2.72209e-34	8.68975e-34	1.21345	1.17635	1.25172	0.196392	0.0235982	8.62688e-17	1.217	1.162	1.27461	0.131697	0.0419661	0.0018029	1.14076	1.05069	1.23856	793.41	7.84671e-17	0.00108103	0.00068027	0.112682	0.193466	0.0158439	4.07413e-30	0.199564	0.0148266	2.70745e-35
Cholesterol levels in medium HDL || id:ebi-a-GCST90092892	body mass index || id:ieu-b-40	485	-0.208717	0.0166545	4.97794e-36	1.85001e-35	0.811625	0.785559	0.838556	-0.203576	0.0215626	3.68662e-21	0.815808	0.782048	0.851025	-0.190965	0.0444917	2.13926e-05	0.826162	0.757169	0.901441	926.018	4.4723e-30	-0.000308647	0.000717199	0.667132	-0.208717	0.0166545	2.11767e-31	-0.222843	0.0151186	9.81423e-41
Cholesterol to total lipids ratio in medium HDL || id:ebi-a-GCST90092893	body mass index || id:ieu-b-40	485	-0.280377	0.0193246	1.0649e-47	8.03512e-47	0.755499	0.727418	0.784663	-0.274712	0.0229751	5.9716e-33	0.759791	0.726335	0.794787	-0.193871	0.0513893	0.000181613	0.823764	0.744834	0.911058	1168.36	1.86109e-58	-0.00150542	0.000828987	0.0699932	-0.280377	0.0193246	7.30026e-40	-0.312342	0.0173617	1.83597e-55
Cholesteryl ester levels in medium HDL || id:ebi-a-GCST90092894	body mass index || id:ieu-b-40	485	-0.209041	0.016769	1.14477e-35	3.90477e-35	0.811362	0.785128	0.838472	-0.198934	0.0202268	7.9435e-23	0.819604	0.787747	0.85275	-0.19052	0.0447973	2.53411e-05	0.826529	0.757052	0.902382	931.567	1.16991e-30	-0.000322007	0.000722123	0.655857	-0.209041	0.016769	3.97436e-31	-0.219231	0.015327	7.76571e-39
Cholesteryl esters to total lipids ratio in medium HDL || id:ebi-a-GCST90092895	body mass index || id:ieu-b-40	486	-0.249934	0.0189202	7.69148e-40	3.61354e-39	0.778852	0.750499	0.808277	-0.241217	0.0229466	7.59741e-26	0.785671	0.751118	0.821813	-0.173228	0.0502928	0.000622118	0.840946	0.762006	0.928065	1094.92	4.18012e-49	-0.00133786	0.000812968	0.100486	-0.249934	0.0189202	3.00338e-34	-0.272135	0.0170506	3.31697e-46
Free cholesterol levels in medium HDL || id:ebi-a-GCST90092896	body mass index || id:ieu-b-40	486	-0.2041	0.0162609	3.89571e-36	1.46975e-35	0.815381	0.789804	0.841787	-0.179478	0.0210094	1.31071e-17	0.835706	0.801992	0.870838	-0.188443	0.0434809	1.78248e-05	0.828248	0.760586	0.901928	908.02	4.48313e-28	-0.000272198	0.000700982	0.697958	-0.2041	0.0162609	1.72802e-31	-0.21126	0.0149592	4.38456e-38
Free cholesterol to total lipids ratio in medium HDL || id:ebi-a-GCST90092897	body mass index || id:ieu-b-40	482	-0.268298	0.0163246	1.07142e-60	1.56932e-59	0.76468	0.7406	0.789543	-0.264609	0.0198656	1.7721e-40	0.767506	0.738196	0.797979	-0.182772	0.0434226	3.06084e-05	0.832958	0.765	0.906954	938.879	7.19926e-32	-0.00148127	0.000697305	0.034157	-0.268298	0.0163246	1.69707e-48	-0.30595	0.014901	1.88193e-67
Total lipid levels in medium HDL || id:ebi-a-GCST90092898	body mass index || id:ieu-b-40	486	-0.160188	0.016038	1.71983e-23	3.89307e-23	0.851984	0.825618	0.879191	-0.136082	0.0213962	2.01622e-10	0.872771	0.836927	0.91015	-0.162973	0.042896	0.000163615	0.849614	0.781102	0.924135	848.809	2.96327e-22	4.84168e-05	0.000691529	0.944211	-0.160188	0.016038	1.73306e-21	-0.166399	0.0150742	2.16526e-25
Concentration of medium HDL particles || id:ebi-a-GCST90092899	body mass index || id:ieu-b-40	486	-0.187943	0.0162589	6.61464e-31	1.91517e-30	0.828662	0.802671	0.855494	-0.164076	0.0209415	4.68921e-15	0.848677	0.814548	0.884236	-0.179491	0.043483	4.31224e-05	0.835696	0.767423	0.910042	885.458	8.40264e-26	-0.000146946	0.000701003	0.834051	-0.187943	0.0162589	1.82151e-27	-0.196259	0.0150494	1.84284e-33
Phospholipid levels in medium HDL || id:ebi-a-GCST90092900	body mass index || id:ieu-b-40	487	-0.128469	0.0159515	8.03231e-16	1.43888e-15	0.879441	0.85237	0.907371	-0.0982256	0.0218621	7.02409e-06	0.906444	0.868424	0.946129	-0.140033	0.0426995	0.00111465	0.869329	0.799536	0.945216	831.788	1.49091e-20	0.000201013	0.00068837	0.770402	-0.128469	0.0159515	6.24689e-15	-0.131811	0.0153842	1.4331e-16
Phospholipids to total lipids ratio in medium HDL || id:ebi-a-GCST90092901	body mass index || id:ieu-b-40	482	0.316941	0.019022	2.48176e-62	3.86224e-61	1.37292	1.32268	1.42507	0.33839	0.0219631	1.46306e-53	1.40269	1.34359	1.46439	0.214867	0.0506209	2.62938e-05	1.2397	1.1226	1.369	1111.74	6.84132e-52	0.00176683	0.000812508	0.030152	0.316941	0.019022	1.54085e-49	0.338349	0.017297	7.17533e-63
Triglyceride levels in medium HDL || id:ebi-a-GCST90092902	body mass index || id:ieu-b-40	487	0.139733	0.0173138	6.99521e-16	1.26218e-15	1.14997	1.1116	1.18966	0.119831	0.0227787	1.43524e-07	1.12731	1.07808	1.17878	0.044552	0.0456536	0.329616	1.04556	0.956065	1.14343	894.1	1.56934e-26	0.0016643	0.000739164	0.0247944	0.139733	0.0173138	5.5298e-15	0.146358	0.0162407	4.87749e-18
Triglycerides to total lipids ratio in medium HDL || id:ebi-a-GCST90092903	body mass index || id:ieu-b-40	485	0.227278	0.0188013	1.21579e-33	3.78414e-33	1.25518	1.20977	1.3023	0.223198	0.0223051	1.42596e-23	1.25007	1.1966	1.30593	0.145729	0.0499115	0.00366684	1.15688	1.04907	1.27578	1098.73	9.51953e-50	0.00142237	0.00080671	0.0785038	0.227278	0.0188013	1.39366e-29	0.267051	0.017341	1.06651e-43
Cholesterol levels in medium LDL || id:ebi-a-GCST90092904	body mass index || id:ieu-b-40	487	-0.00763952	0.0161314	0.6358	0.665185	0.99239	0.961503	1.02427	-0.0566506	0.0210969	0.00724748	0.944924	0.906648	0.984816	-0.107925	0.0425944	0.0115976	0.897695	0.825794	0.975856	741.864	5.66497e-13	0.00174948	0.000688348	0.0113461	-0.00763952	0.0161314	0.636012	-0.0107631	0.0153081	0.482335
Cholesterol to total lipids ratio in medium LDL || id:ebi-a-GCST90092905	body mass index || id:ieu-b-40	487	-0.188922	0.0154265	1.75213e-34	5.66599e-34	0.827851	0.803195	0.853264	-0.180521	0.0250337	5.54953e-13	0.834835	0.794862	0.876819	-0.182597	0.0412613	1.18997e-05	0.833104	0.768381	0.903278	677.088	1.98763e-08	-0.000110028	0.000665657	0.868783	-0.188922	0.0154265	3.05703e-30	-0.195452	0.0148418	4.77318e-34
Cholesteryl ester levels in medium LDL || id:ebi-a-GCST90092906	body mass index || id:ieu-b-40	487	0.0186055	0.0163132	0.254068	0.278691	1.01878	0.986721	1.05188	-0.0159275	0.0222847	0.474778	0.984199	0.942136	1.02814	-0.0901557	0.043031	0.0366771	0.913789	0.83988	0.994202	759.733	2.27216e-14	0.00189733	0.000695401	0.00659523	0.0186055	0.0163132	0.25463	0.0129639	0.0156656	0.408341
Cholesteryl esters to total lipids ratio in medium LDL || id:ebi-a-GCST90092907	body mass index || id:ieu-b-40	487	0.09115	0.0155054	4.13796e-09	5.99042e-09	1.09543	1.06264	1.12924	0.0713438	0.022219	0.00132302	1.07395	1.02818	1.12175	-0.00578977	0.0408388	0.88732	0.994227	0.917747	1.07708	697.443	9.1716e-10	0.00169488	0.000661183	0.0106657	0.09115	0.0155054	7.69676e-09	0.0858276	0.0151574	2.56182e-08
Free cholesterol levels in medium LDL || id:ebi-a-GCST90092908	body mass index || id:ieu-b-40	488	-0.0756001	0.0163486	3.75967e-06	5.06031e-06	0.927187	0.897948	0.957378	-0.122181	0.0238985	3.17903e-07	0.884988	0.84449	0.927428	-0.146582	0.0433362	0.00077649	0.863655	0.793326	0.940219	768.778	5.35737e-15	0.00123838	0.000700453	0.0776938	-0.0756001	0.0163486	4.82362e-06	-0.0870926	0.0152468	1.95399e-08
Free cholesterol to total lipids ratio in medium LDL || id:ebi-a-GCST90092909	body mass index || id:ieu-b-40	484	-0.257165	0.0181674	1.7328e-45	1.16613e-44	0.773241	0.746192	0.801271	-0.240752	0.0228217	5.12063e-26	0.786037	0.751651	0.821995	-0.161438	0.0484413	0.000926427	0.85092	0.773846	0.93567	1020.77	1.16587e-40	-0.00166172	0.000779974	0.033638	-0.257165	0.0181674	2.67676e-38	-0.2748	0.0170284	5.21123e-47
Total lipid levels in medium LDL || id:ebi-a-GCST90092910	body mass index || id:ieu-b-40	487	0.00748434	0.0162949	0.646015	0.667459	1.00751	0.975843	1.04021	-0.0341775	0.0224613	0.128105	0.9664	0.924778	1.0099	-0.0956422	0.0430156	0.0266468	0.908789	0.83531	0.988732	757.822	3.22519e-14	0.00179904	0.000695156	0.00994388	0.00748434	0.0162949	0.64622	0.00613951	0.0156474	0.694961
Concentration of medium LDL particles || id:ebi-a-GCST90092911	body mass index || id:ieu-b-40	487	0.00459578	0.0158974	0.772513	0.785125	1.00461	0.973787	1.0364	-0.0426364	0.0218936	0.0514817	0.95826	0.918009	1.00027	-0.0777437	0.0420614	0.0651619	0.925202	0.851987	1.00471	719.644	2.5528e-11	0.00143641	0.000679732	0.0350938	0.00459578	0.0158974	0.772636	-0.00348905	0.0150558	0.816838
Phospholipid levels in medium LDL || id:ebi-a-GCST90092912	body mass index || id:ieu-b-40	487	0.00752615	0.0162453	0.643163	0.667282	1.00755	0.975979	1.04015	-0.0334785	0.0227516	0.141162	0.967076	0.924898	1.01118	-0.092823	0.0428988	0.0309699	0.911355	0.83786	0.991297	752.919	7.86854e-14	0.0017506	0.000693273	0.0118833	0.00752615	0.0162453	0.643371	0.00486042	0.0155083	0.754107
Phospholipids to total lipids ratio in medium LDL || id:ebi-a-GCST90092913	body mass index || id:ieu-b-40	487	-0.00529	0.0145782	0.716701	0.734397	0.994724	0.966704	1.02356	0.011761	0.0213703	0.582083	1.01183	0.970324	1.05511	0.0437159	0.0385644	0.25753	1.04469	0.968632	1.12671	616.356	5.27261e-05	-0.000856911	0.000624389	0.170573	-0.00529	0.0145782	0.716858	-0.00748857	0.013862	0.589292
Triglyceride levels in medium LDL || id:ebi-a-GCST90092914	body mass index || id:ieu-b-40	485	0.165059	0.0180476	5.92036e-20	1.22847e-19	1.17946	1.13847	1.22193	0.148956	0.0225659	4.08581e-11	1.16062	1.11041	1.21311	0.0453892	0.0474145	0.338902	1.04644	0.953569	1.14834	974.786	2.57027e-35	0.00209265	0.00076757	0.00663701	0.165059	0.0180476	1.6445e-18	0.167053	0.0169973	6.98785e-21
Triglycerides to total lipids ratio in medium LDL || id:ebi-a-GCST90092915	body mass index || id:ieu-b-40	485	0.191603	0.0169314	1.0882e-29	2.94523e-29	1.21119	1.17166	1.25206	0.195752	0.0234675	7.34106e-17	1.21623	1.16155	1.27347	0.152191	0.0452206	0.000824866	1.16438	1.06562	1.2723	844.956	5.14514e-22	0.000685065	0.000728839	0.347718	0.191603	0.0169314	1.67434e-26	0.205459	0.016064	1.94308e-32
Cholesterol levels in medium VLDL || id:ebi-a-GCST90092916	body mass index || id:ieu-b-40	487	-0.0544688	0.0161661	0.000753521	0.000933466	0.946988	0.917453	0.977474	-0.0952571	0.0222758	1.90055e-05	0.909139	0.8703	0.949712	-0.125611	0.0428264	0.00351565	0.881958	0.810948	0.959185	751.868	9.51438e-14	0.00124108	0.000692102	0.0735621	-0.0544688	0.0161661	0.000813452	-0.0669398	0.0148611	8.37383e-06
Cholesterol to total lipids ratio in medium VLDL || id:ebi-a-GCST90092917	body mass index || id:ieu-b-40	486	-0.238576	0.0174544	1.56512e-42	8.11905e-42	0.787749	0.761255	0.815165	-0.206993	0.0219949	4.91493e-21	0.813025	0.77872	0.848841	-0.154379	0.046382	0.000939931	0.856947	0.782479	0.938502	976.279	2.50481e-35	-0.00146361	0.000747362	0.0507601	-0.238576	0.0174544	3.28558e-36	-0.253589	0.0157955	1.19377e-46
Cholesteryl ester levels in medium VLDL || id:ebi-a-GCST90092918	body mass index || id:ieu-b-40	489	-0.100657	0.016433	9.0502e-10	1.33343e-09	0.904243	0.875583	0.933842	-0.148592	0.0223543	2.98831e-11	0.86192	0.824971	0.900524	-0.151068	0.0436221	0.00058104	0.859789	0.789333	0.936534	791.799	8.39806e-17	0.000878894	0.000704566	0.212841	-0.100657	0.016433	1.86456e-09	-0.11771	0.0149369	2.20402e-14
Cholesteryl esters to total lipids ratio in medium VLDL || id:ebi-a-GCST90092919	body mass index || id:ieu-b-40	486	-0.247016	0.0175764	7.29937e-45	4.43303e-44	0.781128	0.754677	0.808507	-0.215284	0.0212441	3.91124e-24	0.806313	0.773429	0.840595	-0.158121	0.0466884	0.000764915	0.853746	0.779089	0.935558	997.861	9.92262e-38	-0.00154528	0.000752297	0.0405045	-0.247016	0.0175764	7.02946e-38	-0.259878	0.0160863	3.99039e-47
Free cholesterol levels in medium VLDL || id:ebi-a-GCST90092920	body mass index || id:ieu-b-40	485	0.00751257	0.0160032	0.638754	0.66548	1.00754	0.976429	1.03964	-0.0158877	0.0213424	0.456624	0.984238	0.943915	1.02628	-0.0901013	0.0421856	0.0331957	0.913839	0.841318	0.99261	727.569	4.4421e-12	0.00170262	0.000681433	0.0127999	0.00751257	0.0160032	0.638965	0.00517963	0.0154563	0.737685
Free cholesterol to total lipids ratio in medium VLDL || id:ebi-a-GCST90092921	body mass index || id:ieu-b-40	487	-0.200849	0.0173483	5.36203e-31	1.57076e-30	0.818036	0.790688	0.846329	-0.183116	0.0226471	6.18409e-16	0.832671	0.796519	0.870465	-0.11762	0.0458945	0.010683	0.889034	0.812554	0.972713	949.859	2.61397e-32	-0.00145198	0.000741602	0.0508154	-0.200849	0.0173483	1.52377e-27	-0.223127	0.0156411	1.04503e-38
Total lipid levels in medium VLDL || id:ebi-a-GCST90092922	body mass index || id:ieu-b-40	487	0.0768695	0.0173183	9.05317e-06	1.19272e-05	1.0799	1.04386	1.11719	0.0519002	0.0223508	0.0202289	1.05327	1.00813	1.10044	-0.0526644	0.0454986	0.247639	0.948698	0.867759	1.03719	875.937	9.84626e-25	0.00226493	0.000736733	0.00222898	0.0768695	0.0173183	1.12127e-05	0.0797104	0.015644	5.02653e-07
Concentration of medium VLDL particles || id:ebi-a-GCST90092923	body mass index || id:ieu-b-40	486	0.0455545	0.0167461	0.00652228	0.0076606	1.04661	1.01281	1.08153	0.0252909	0.0227944	0.267204	1.02561	0.980801	1.07247	-0.0782074	0.0439623	0.0758729	0.924773	0.848425	1.00799	807.741	1.65031e-18	0.00216363	0.000711622	0.00249049	0.0455545	0.0167461	0.0067565	0.0459506	0.0154929	0.0031689
Phospholipid levels in medium VLDL || id:ebi-a-GCST90092924	body mass index || id:ieu-b-40	485	0.0408475	0.0163947	0.0127202	0.0146636	1.04169	1.00875	1.07571	0.0189031	0.0227103	0.405207	1.01908	0.974716	1.06547	-0.0673584	0.0431702	0.119344	0.93486	0.859012	1.0174	765.893	4.56428e-15	0.00188737	0.000697334	0.00703945	0.0408475	0.0163947	0.013054	0.035305	0.0153926	0.0222447
Phospholipids to total lipids ratio in medium VLDL || id:ebi-a-GCST90092925	body mass index || id:ieu-b-40	487	-0.160875	0.0166676	4.82331e-22	1.05351e-21	0.851399	0.824034	0.879672	-0.155324	0.0217204	8.61022e-13	0.856138	0.820455	0.893372	-0.103643	0.0441765	0.0193723	0.901547	0.82677	0.983088	861.57	2.41948e-23	-0.000998464	0.000713852	0.162542	-0.160875	0.0166676	2.77473e-20	-0.177186	0.0155722	9.96074e-27
Triglyceride levels in medium VLDL || id:ebi-a-GCST90092926	body mass index || id:ieu-b-40	484	0.154607	0.0173484	5.01651e-19	9.91358e-19	1.1672	1.12818	1.20757	0.138369	0.0219198	2.74532e-10	1.1484	1.10011	1.19881	0.0151735	0.0453511	0.738089	1.01529	0.928937	1.10967	907.576	2.63669e-28	0.00243819	0.000733988	0.000962203	0.154607	0.0173484	1.0297e-17	0.161885	0.0161414	1.32782e-21
Triglycerides to total lipids ratio in medium VLDL || id:ebi-a-GCST90092927	body mass index || id:ieu-b-40	487	0.219119	0.017577	1.14028e-35	3.90477e-35	1.24498	1.20282	1.28862	0.192506	0.0217213	7.82206e-19	1.21228	1.16175	1.26501	0.122844	0.0464444	0.00843503	1.13071	1.03232	1.23847	992.134	6.24265e-37	0.00167956	0.000750487	0.0256766	0.219119	0.017577	3.82326e-31	0.240114	0.0157192	3.72113e-43
Monounsaturated fatty acid levels || id:ebi-a-GCST90092928	body mass index || id:ieu-b-40	486	0.170143	0.0179962	3.25009e-21	7.03715e-21	1.18547	1.14439	1.22804	0.149779	0.0234753	1.7677e-10	1.16158	1.10934	1.21627	0.0216921	0.0470799	0.645185	1.02193	0.931849	1.12072	952.698	9.23345e-33	0.0025961	0.000762197	0.000713919	0.170143	0.0179962	1.39234e-19	0.169684	0.0165624	2.15491e-22
Ratio of monounsaturated fatty acids to total fatty acids || id:ebi-a-GCST90092929	body mass index || id:ieu-b-40	485	0.295836	0.0181675	1.28596e-59	1.68529e-58	1.34425	1.29723	1.39298	0.27619	0.0230965	5.8877e-33	1.3181	1.25976	1.37914	0.150439	0.0478422	0.00176632	1.16234	1.0583	1.27661	1019.98	2.09497e-40	0.00253555	0.000773103	0.00111418	0.295836	0.0181675	7.38532e-48	0.311561	0.0175507	1.77185e-54
Total cholesterol minus HDL-C levels || id:ebi-a-GCST90092930	body mass index || id:ieu-b-40	486	-0.0571826	0.0157943	0.000294086	0.000369836	0.944422	0.915633	0.974115	-0.0892362	0.0223918	6.74179e-05	0.914629	0.875356	0.955665	-0.130703	0.0418093	0.00187751	0.877479	0.80844	0.952413	719.041	2.30695e-11	0.00128337	0.000676042	0.0582439	-0.0571826	0.0157943	0.000325021	-0.0626612	0.0151236	4.04545e-05
Omega-3 fatty acid levels || id:ebi-a-GCST90092931	body mass index || id:ieu-b-40	490	-0.0204476	0.0161877	0.206533	0.228564	0.97976	0.949162	1.01134	-0.0314779	0.0220715	0.153816	0.969012	0.927987	1.01185	-0.0533812	0.0429574	0.214592	0.948019	0.871467	1.03129	830.688	4.22881e-20	0.000576368	0.000696336	0.408236	-0.0204476	0.0161877	0.207135	-0.0182833	0.0152531	0.231246
Ratio of omega-3 fatty acids to total fatty acids || id:ebi-a-GCST90092932	body mass index || id:ieu-b-40	490	-0.05868	0.0149659	8.82135e-05	0.000114402	0.943009	0.915749	0.97108	-0.0374112	0.0218359	0.0866597	0.96328	0.922923	1.0054	-0.00983145	0.0396704	0.804371	0.990217	0.916141	1.07028	707.679	3.21669e-10	-0.000854899	0.000643055	0.184326	-0.05868	0.0149659	0.000100812	-0.0610046	0.0148401	4.62551e-05
Omega-6 fatty acid levels || id:ebi-a-GCST90092933	body mass index || id:ieu-b-40	485	-0.0638775	0.0163876	9.70225e-05	0.000125174	0.93812	0.908467	0.968741	-0.0850522	0.0236979	0.000331929	0.918464	0.876779	0.962131	-0.132181	0.0434641	0.00248481	0.876182	0.804631	0.954095	796.817	1.14915e-17	0.00118961	0.000701347	0.090497	-0.0638775	0.0163876	0.000110705	-0.0674622	0.0154141	1.48056e-05
Ratio of omega-6 fatty acids to omega-3 fatty acids || id:ebi-a-GCST90092934	body mass index || id:ieu-b-40	490	-0.0130287	0.0152092	0.391646	0.420345	0.987056	0.958066	1.01692	-0.0154747	0.021561	0.472931	0.984644	0.943901	1.02715	-0.0287112	0.0403815	0.477425	0.971697	0.897754	1.05173	727.52	1.25595e-11	0.000274458	0.000654581	0.67519	-0.0130287	0.0152092	0.392066	-0.0152773	0.0146146	0.296384
Ratio of omega-6 fatty acids to total fatty acids || id:ebi-a-GCST90092935	body mass index || id:ieu-b-40	489	-0.249054	0.0180183	1.87068e-43	1.03511e-42	0.779538	0.752488	0.80756	-0.206485	0.0226187	6.9177e-20	0.813439	0.778165	0.850312	-0.129321	0.047449	0.00665217	0.878692	0.800658	0.964331	1022.68	4.58986e-40	-0.00209548	0.000769054	0.00666646	-0.249054	0.0180183	6.61054e-37	-0.272504	0.0170174	1.49864e-46
Phenylalanine levels || id:ebi-a-GCST90092936	body mass index || id:ieu-b-40	491	0.154684	0.0141622	9.01021e-28	2.33702e-27	1.16729	1.13533	1.20014	0.146868	0.022531	7.10292e-11	1.1582	1.10817	1.21049	0.147175	0.0376015	0.000103624	1.15856	1.07624	1.24717	585.054	0.00198445	0.00013133	0.000609079	0.829374	0.154684	0.0141622	5.2704e-25	0.158391	0.0140533	2.37099e-26
Phosphatidylcholine levels || id:ebi-a-GCST90092937	body mass index || id:ieu-b-40	487	-0.139988	0.0158161	8.67714e-19	1.67489e-18	0.869369	0.842832	0.896741	-0.15134	0.0220215	6.31512e-12	0.859556	0.823245	0.897468	-0.167785	0.0423616	8.59144e-05	0.845536	0.778168	0.918737	812.426	8.25452e-19	0.000482456	0.000682024	0.479665	-0.139988	0.0158161	1.62224e-17	-0.147035	0.0147485	2.12846e-21
Phosphoglycerides levels || id:ebi-a-GCST90092938	body mass index || id:ieu-b-40	487	-0.102467	0.0160265	1.62051e-10	2.4604e-10	0.902608	0.874696	0.931411	-0.113821	0.0237912	1.7172e-06	0.892418	0.851759	0.935018	-0.148596	0.0428889	0.000577978	0.861917	0.792424	0.937505	817.428	2.96401e-19	0.000800633	0.000690506	0.246828	-0.102467	0.0160265	3.80724e-10	-0.109744	0.0148735	7.11788e-13
Polyunsaturated fatty acid levels || id:ebi-a-GCST90092939	body mass index || id:ieu-b-40	486	-0.0636287	0.0166515	0.000132804	0.000169581	0.938353	0.908223	0.969484	-0.0786953	0.0245271	0.00133429	0.924322	0.880938	0.969842	-0.132334	0.0441207	0.00284481	0.876048	0.803474	0.955178	839.186	2.35496e-21	0.00119931	0.000713429	0.0933987	-0.0636287	0.0166515	0.000150073	-0.065665	0.0155107	2.75978e-05
Ratio of polyunsaturated fatty acids to monounsaturated fatty acids || id:ebi-a-GCST90092940	body mass index || id:ieu-b-40	486	-0.291856	0.0182224	9.82087e-58	1.06322e-56	0.746876	0.720671	0.774033	-0.25568	0.0240933	2.6193e-26	0.77439	0.738671	0.811836	-0.151225	0.0476888	0.00161516	0.859655	0.782944	0.943882	1035.19	5.35033e-42	-0.00246182	0.000772687	0.00153543	-0.291856	0.0182224	1.18751e-46	-0.310661	0.0176552	8.45429e-54
Ratio of polyunsaturated fatty acids to total fatty acids || id:ebi-a-GCST90092941	body mass index || id:ieu-b-40	489	-0.262907	0.0182443	4.45532e-47	3.26287e-46	0.768813	0.741807	0.796803	-0.232779	0.0218028	1.31024e-26	0.792329	0.759183	0.826922	-0.119075	0.0478937	0.0132447	0.887742	0.8082	0.975112	1045.51	1.06365e-42	-0.00251727	0.000776266	0.00126487	-0.262907	0.0182443	1.76957e-39	-0.286562	0.0175962	7.89889e-48
Pyruvate levels || id:ebi-a-GCST90092942	body mass index || id:ieu-b-40	490	0.0553508	0.0156827	0.000416465	0.000521105	1.05691	1.02492	1.0899	0.0564732	0.022797	0.0132411	1.0581	1.01186	1.10645	0.0322064	0.0416317	0.439541	1.03273	0.951808	1.12053	712.905	1.39338e-10	0.00040505	0.000674849	0.548646	0.0553508	0.0156827	0.000455814	0.0579447	0.0155142	0.000209916
Remnant cholesterol (non-HDL, non-LDL -cholesterol) || id:ebi-a-GCST90092943	body mass index || id:ieu-b-40	487	-0.0315741	0.0161131	0.0500502	0.0563915	0.968919	0.938797	1.00001	-0.0533408	0.0216035	0.013546	0.948057	0.908752	0.989062	-0.110584	0.0426521	0.00981034	0.895311	0.823508	0.973375	752.944	7.83286e-14	0.00137833	0.000689282	0.0460945	-0.0315741	0.0161131	0.0506214	-0.0419992	0.0149291	0.00510578
Cholesterol levels in small HDL || id:ebi-a-GCST90092944	body mass index || id:ieu-b-40	489	-0.0290167	0.0176028	0.099268	0.110842	0.9714	0.938457	1.0055	-0.0421823	0.0241474	0.0806604	0.958695	0.914378	1.00516	-0.169587	0.046195	0.000268205	0.844013	0.770952	0.923999	899.253	8.8534e-27	0.00246023	0.000748745	0.00109025	-0.0290167	0.0176028	0.0999116	-0.0218777	0.0163222	0.18076
Cholesterol to total lipids ratio in small HDL || id:ebi-a-GCST90092945	body mass index || id:ieu-b-40	487	-0.183906	0.0171145	6.21445e-27	1.57898e-26	0.832014	0.804568	0.860397	-0.165583	0.0228917	4.7141e-13	0.8474	0.810219	0.886287	-0.184704	0.0456198	5.99272e-05	0.831351	0.760242	0.90911	866.942	7.36507e-24	1.39081e-05	0.00073675	0.984946	-0.183906	0.0171145	2.61229e-24	-0.180854	0.0161008	3.79438e-26
Cholesteryl ester levels in small HDL || id:ebi-a-GCST90092946	body mass index || id:ieu-b-40	488	-0.0153179	0.0171022	0.370432	0.401033	0.984799	0.952335	1.01837	-0.0386873	0.0228379	0.090266	0.962051	0.919937	1.00609	-0.154681	0.0448211	0.00060707	0.856689	0.78464	0.935353	840.045	3.41334e-21	0.00243937	0.000726458	0.000847023	-0.0153179	0.0171022	0.370875	-0.00746871	0.0163619	0.648258
Cholesteryl esters to total lipids ratio in small HDL || id:ebi-a-GCST90092947	body mass index || id:ieu-b-40	488	-0.11045	0.0163631	1.47902e-11	2.28742e-11	0.895431	0.867169	0.924614	-0.0922665	0.0245036	0.000166269	0.911862	0.869103	0.956725	-0.109256	0.0434277	0.0121969	0.896501	0.82335	0.976151	808.838	2.21597e-18	-2.08772e-05	0.000703295	0.976331	-0.11045	0.0163631	4.21722e-11	-0.111688	0.0157634	4.92765e-12
Free cholesterol levels in small HDL || id:ebi-a-GCST90092948	body mass index || id:ieu-b-40	489	-0.0536702	0.017464	0.00211779	0.00254748	0.947745	0.915853	0.980747	-0.0727422	0.0269479	0.00694715	0.929841	0.882003	0.980273	-0.169709	0.0460746	0.000255965	0.84391	0.77104	0.923667	916.867	1.4453e-28	0.00202631	0.00074534	0.00678897	-0.0536702	0.017464	0.00223626	-0.0473601	0.0162885	0.00381139
Free cholesterol to total lipids ratio in small HDL || id:ebi-a-GCST90092949	body mass index || id:ieu-b-40	487	-0.226867	0.0165769	1.23559e-42	6.546e-42	0.797027	0.771547	0.823348	-0.228593	0.022083	4.11789e-25	0.795652	0.761949	0.830846	-0.149172	0.0438622	0.000727043	0.861421	0.790459	0.938754	870.958	3.00827e-24	-0.00135238	0.000707176	0.0564173	-0.226867	0.0165769	2.70394e-36	-0.240778	0.0158301	6.78243e-43
Total lipid levels in small HDL || id:ebi-a-GCST90092950	body mass index || id:ieu-b-40	488	0.0384848	0.017409	0.0270613	0.0310519	1.03923	1.00437	1.07531	0.0099764	0.0232379	0.667693	1.01003	0.965055	1.05709	-0.111724	0.0455948	0.0146229	0.894291	0.817839	0.97789	879.663	5.73077e-25	0.00262639	0.000738291	0.00041128	0.0384848	0.017409	0.0275253	0.0549331	0.0166793	0.00106259
Concentration of small HDL particles || id:ebi-a-GCST90092951	body mass index || id:ieu-b-40	489	0.00220772	0.0176036	0.900197	0.900197	1.00221	0.968221	1.03739	-0.0170772	0.0226372	0.450618	0.983068	0.940404	1.02767	-0.146537	0.0461183	0.00158038	0.863694	0.789048	0.945402	895.424	2.14001e-26	0.00260307	0.000747391	0.00054078	0.00220772	0.0176036	0.900249	0.00935553	0.0162855	0.565919
Phospholipid levels in small HDL || id:ebi-a-GCST90092952	body mass index || id:ieu-b-40	488	0.0361457	0.0171604	0.0351741	0.0401759	1.03681	1.00251	1.07227	-0.00029406	0.0234056	0.989976	0.999706	0.954881	1.04664	-0.105234	0.0449951	0.0197502	0.900113	0.824132	0.9831	864.748	1.60342e-23	0.00247204	0.000728583	0.000747961	0.0361457	0.0171604	0.0356852	0.0399745	0.0168142	0.0178219
Phospholipids to total lipids ratio in small HDL || id:ebi-a-GCST90092953	body mass index || id:ieu-b-40	490	-0.00717094	0.0151124	0.635138	0.665185	0.992855	0.963877	1.0227	0.025983	0.0218953	0.235348	1.02632	0.983211	1.07133	0.0298194	0.0400947	0.457401	1.03027	0.952404	1.1145	713.353	1.2962e-10	-0.000646377	0.000648949	0.319726	-0.00717094	0.0151124	0.63535	-0.00275366	0.014729	0.851774
Triglyceride levels in small HDL || id:ebi-a-GCST90092954	body mass index || id:ieu-b-40	486	0.237991	0.0187052	4.3921e-37	1.79284e-36	1.2687	1.22303	1.31607	0.233905	0.0229175	1.85656e-24	1.26352	1.20802	1.32157	0.114038	0.0490867	0.0205822	1.12079	1.01799	1.23398	1073.01	1.84542e-46	0.00216965	0.000795261	0.00659929	0.237991	0.0187052	3.34559e-32	0.265676	0.0172513	1.10216e-43
Triglycerides to total lipids ratio in small HDL || id:ebi-a-GCST90092955	body mass index || id:ieu-b-40	485	0.242446	0.0189719	2.14183e-37	8.8886e-37	1.27436	1.22785	1.32264	0.228356	0.0239324	1.40497e-21	1.25653	1.19895	1.31688	0.147841	0.0503179	0.00345979	1.15933	1.05045	1.27949	1138.07	1.28006e-54	0.00164999	0.000813246	0.0430171	0.242446	0.0189719	1.99226e-32	0.275615	0.0173377	6.69516e-46
Cholesterol levels in small LDL || id:ebi-a-GCST90092956	body mass index || id:ieu-b-40	487	-0.0130471	0.0161226	0.418377	0.447107	0.987038	0.956335	1.01873	-0.0461275	0.0228035	0.0430914	0.95492	0.91318	0.998568	-0.0999623	0.0426414	0.0194677	0.904872	0.832319	0.983748	742.292	5.2534e-13	0.00151624	0.000689111	0.0282571	-0.0130471	0.0161226	0.418773	-0.0183955	0.0153393	0.231024
Cholesterol to total lipids ratio in small LDL || id:ebi-a-GCST90092957	body mass index || id:ieu-b-40	490	-0.12843	0.0155016	1.18173e-16	2.16361e-16	0.879475	0.853156	0.906606	-0.151978	0.0236659	1.34669e-10	0.859007	0.820072	0.899791	-0.188502	0.0410193	5.5055e-06	0.828199	0.76422	0.897534	694.388	2.54841e-09	0.00105073	0.000664436	0.114439	-0.12843	0.0155016	1.14371e-15	-0.134513	0.0152547	2.08316e-17
Cholesteryl ester levels in small LDL || id:ebi-a-GCST90092958	body mass index || id:ieu-b-40	487	0.0148725	0.0163486	0.362976	0.394677	1.01498	0.982976	1.04803	-0.0195424	0.0216109	0.365844	0.980647	0.939977	1.02308	-0.082595	0.0431908	0.0564226	0.920724	0.845989	1.00206	764.007	1.03247e-14	0.00170032	0.000697985	0.0152081	0.0148725	0.0163486	0.363427	0.00524438	0.0153766	0.733205
Cholesteryl esters to total lipids ratio in small LDL || id:ebi-a-GCST90092959	body mass index || id:ieu-b-40	488	0.0743017	0.0160417	3.62543e-06	4.90616e-06	1.07713	1.04379	1.11154	0.0486224	0.0232785	0.0367321	1.04982	1.003	1.09883	-0.0238391	0.042283	0.573151	0.976443	0.898783	1.06081	742.873	5.8872e-13	0.00171605	0.000684684	0.0125244	0.0743017	0.0160417	4.65856e-06	0.077652	0.0153564	6.0729e-07
Free cholesterol levels in small LDL || id:ebi-a-GCST90092960	body mass index || id:ieu-b-40	489	-0.0839105	0.01636	2.91296e-07	4.05211e-07	0.919514	0.890496	0.949476	-0.11218	0.0225565	6.58188e-07	0.893883	0.855225	0.934289	-0.131108	0.0434382	0.00267555	0.877123	0.805536	0.955072	773.631	2.72648e-15	0.000822869	0.000701608	0.241436	-0.0839105	0.01636	4.20936e-07	-0.100786	0.014875	3.63358e-11
Free cholesterol to total lipids ratio in small LDL || id:ebi-a-GCST90092961	body mass index || id:ieu-b-40	486	-0.219678	0.0174287	1.99727e-36	7.65107e-36	0.802777	0.775817	0.830674	-0.202147	0.0238807	2.56445e-17	0.816975	0.779617	0.856124	-0.159324	0.0463083	0.000630879	0.85272	0.778732	0.933738	930.341	2.18917e-30	-0.00105159	0.000747658	0.160214	-0.219678	0.0174287	1.04417e-31	-0.225765	0.0165456	4.91891e-36
Total lipid levels in small LDL || id:ebi-a-GCST90092962	body mass index || id:ieu-b-40	487	0.00277988	0.0163186	0.864735	0.868222	1.00278	0.971218	1.03538	-0.024287	0.0227507	0.285734	0.976006	0.93344	1.02051	-0.0836557	0.0431673	0.0532106	0.919748	0.845131	1.00095	762.596	1.34058e-14	0.00150788	0.000697614	0.0311464	0.00277988	0.0163186	0.864806	-0.00163263	0.0154573	0.915926
Concentration of small LDL particles || id:ebi-a-GCST90092963	body mass index || id:ieu-b-40	487	0.0187219	0.0163523	0.252247	0.277918	1.0189	0.98676	1.05208	-0.0170983	0.0224788	0.446871	0.983047	0.940676	1.02733	-0.0573236	0.0433035	0.186205	0.944288	0.867449	1.02793	764.635	9.18849e-15	0.00132662	0.000699809	0.0585961	0.0187219	0.0163523	0.25281	0.0123785	0.0154675	0.423938
Phospholipid levels in small LDL || id:ebi-a-GCST90092964	body mass index || id:ieu-b-40	486	-0.0181194	0.0160038	0.257555	0.281277	0.982044	0.951718	1.01334	-0.04905	0.0227388	0.0309976	0.952133	0.91063	0.995528	-0.0745325	0.0424313	0.0796279	0.928177	0.854108	1.00867	734.37	1.69646e-12	0.000984773	0.000686119	0.151853	-0.0181194	0.0160038	0.258115	-0.0248274	0.0155323	0.110604
Phospholipids to total lipids ratio in small LDL || id:ebi-a-GCST90092965	body mass index || id:ieu-b-40	488	-0.0767979	0.0161728	2.04856e-06	2.80269e-06	0.926077	0.897182	0.955903	-0.0661858	0.0220885	0.00273197	0.935957	0.896301	0.977368	0.0237525	0.0426207	0.57758	1.02404	0.941968	1.11326	754.985	6.77117e-14	-0.00175816	0.000690145	0.0111562	-0.0767979	0.0161728	2.69828e-06	-0.0744615	0.0159654	4.01521e-06
Triglyceride levels in small LDL || id:ebi-a-GCST90092966	body mass index || id:ieu-b-40	484	0.175158	0.0180061	2.29719e-22	5.15316e-22	1.19143	1.15012	1.23423	0.159523	0.0228008	2.62629e-12	1.17295	1.12169	1.22656	0.0476389	0.0471922	0.313258	1.04879	0.956133	1.15043	977.898	8.16989e-36	0.00222982	0.000763775	0.00367045	0.175158	0.0180061	1.5249e-20	0.190222	0.016988	5.54382e-26
Triglycerides to total lipids ratio in small LDL || id:ebi-a-GCST90092967	body mass index || id:ieu-b-40	484	0.221364	0.0174232	5.53859e-37	2.18906e-36	1.24778	1.20589	1.29112	0.20066	0.0229205	2.04781e-18	1.22221	1.16852	1.27837	0.165813	0.0463218	0.000379008	1.18035	1.07791	1.29253	919.813	1.43312e-29	0.000965789	0.000746272	0.196233	0.221364	0.0174232	4.13638e-32	0.224567	0.0165223	8.522e-36
Cholesterol levels in small VLDL || id:ebi-a-GCST90092968	body mass index || id:ieu-b-40	486	0.0504212	0.0166996	0.00253359	0.003033	1.05171	1.01785	1.08671	0.00809582	0.0216123	0.707963	1.00813	0.966316	1.05175	-0.0596221	0.0439234	0.175284	0.942121	0.864407	1.02682	800.716	6.79767e-18	0.00192386	0.000711009	0.00705412	0.0504212	0.0166996	0.0026671	0.0512506	0.0157492	0.00121752
Cholesterol to total lipids ratio in small VLDL || id:ebi-a-GCST90092969	body mass index || id:ieu-b-40	487	-0.149126	0.0168926	1.06679e-18	2.02771e-18	0.861461	0.833405	0.890461	-0.144317	0.0246531	4.8017e-09	0.865613	0.824781	0.908467	-0.0848834	0.0447503	0.058445	0.918619	0.841479	1.00283	865.87	9.3447e-24	-0.00112081	0.000723144	0.121816	-0.149126	0.0168926	1.93816e-17	-0.163356	0.0156185	3.40636e-23
Cholesteryl ester levels in small VLDL || id:ebi-a-GCST90092970	body mass index || id:ieu-b-40	486	0.0771857	0.016902	4.95555e-06	6.63405e-06	1.08024	1.04504	1.11663	0.0466125	0.0225785	0.038974	1.04772	1.00236	1.09512	-0.0334775	0.0444588	0.451815	0.967077	0.886374	1.05513	822.901	7.31826e-20	0.00193473	0.000719681	0.00742907	0.0771857	0.016902	6.29113e-06	0.0771372	0.0160104	1.94842e-06
Cholesteryl esters to total lipids ratio in small VLDL || id:ebi-a-GCST90092971	body mass index || id:ieu-b-40	488	-0.0753278	0.0165667	5.44354e-06	7.24835e-06	0.927439	0.897808	0.958048	-0.0845653	0.0237717	0.00037455	0.918912	0.877079	0.962739	-0.0392148	0.0439044	0.3722	0.961544	0.882261	1.04795	814.478	7.05262e-19	-0.000631526	0.000710996	0.374858	-0.0753278	0.0165667	6.87749e-06	-0.0794693	0.0157754	6.67827e-07
Free cholesterol levels in small VLDL || id:ebi-a-GCST90092972	body mass index || id:ieu-b-40	485	0.00868578	0.0160852	0.589207	0.621663	1.00872	0.977418	1.04103	-0.0234403	0.022447	0.296368	0.976832	0.934787	1.02077	-0.0854598	0.0424231	0.0445147	0.91809	0.844839	0.997692	734.835	1.26441e-12	0.00164214	0.000685274	0.0169394	0.00868578	0.0160852	0.589455	0.00388353	0.0154238	0.801312
Free cholesterol to total lipids ratio in small VLDL || id:ebi-a-GCST90092973	body mass index || id:ieu-b-40	485	-0.233844	0.0172799	1.00235e-41	4.99172e-41	0.791485	0.765127	0.818751	-0.216204	0.0220852	1.24854e-22	0.805571	0.771444	0.841208	-0.182527	0.0459925	8.32634e-05	0.833162	0.761342	0.911757	932.145	1.01701e-30	-0.000892159	0.000741064	0.229222	-0.233844	0.0172799	1.28999e-35	-0.248088	0.0160255	4.30176e-44
Total lipid levels in small VLDL || id:ebi-a-GCST90092974	body mass index || id:ieu-b-40	484	0.108203	0.0172807	3.81255e-10	5.71882e-10	1.11427	1.07717	1.15266	0.0854837	0.0224261	0.000137962	1.08924	1.0424	1.13819	-0.01992	0.045265	0.66008	0.980277	0.897054	1.07122	870.796	1.28075e-24	0.00224016	0.000732548	0.00235177	0.108203	0.0172807	8.43109e-10	0.12636	0.0166745	1.84098e-13
Concentration of small VLDL particles || id:ebi-a-GCST90092975	body mass index || id:ieu-b-40	484	0.11753	0.0173912	1.39887e-11	2.17698e-11	1.12472	1.08702	1.16371	0.101937	0.0220419	3.75161e-06	1.10731	1.06049	1.1562	-0.00734887	0.0455819	0.871985	0.992678	0.907838	1.08545	887.695	2.72613e-26	0.00218344	0.000737677	0.00322911	0.11753	0.0173912	4.04083e-11	0.133054	0.0166309	9.52983e-15
Phospholipid levels in small VLDL || id:ebi-a-GCST90092976	body mass index || id:ieu-b-40	486	0.0560135	0.0169774	0.000969247	0.00117728	1.05761	1.023	1.0934	0.0215912	0.0228725	0.34518	1.02183	0.977029	1.06868	-0.0642061	0.0446036	0.15066	0.937812	0.859307	1.02349	831.243	1.2732e-20	0.00210172	0.000722007	0.00376952	0.0560135	0.0169774	0.00104055	0.0577003	0.0158349	0.000297921
Phospholipids to total lipids ratio in small VLDL || id:ebi-a-GCST90092977	body mass index || id:ieu-b-40	485	-0.227557	0.0171323	2.93023e-40	1.40313e-39	0.796477	0.770176	0.823676	-0.21903	0.0221674	5.04532e-23	0.803297	0.769143	0.838968	-0.168383	0.0455964	0.000247025	0.845031	0.772787	0.924027	912.931	1.02165e-28	-0.00102928	0.000735117	0.162106	-0.227557	0.0171323	1.51159e-34	-0.233466	0.0162321	3.11093e-39
Triglyceride levels in small VLDL || id:ebi-a-GCST90092978	body mass index || id:ieu-b-40	485	0.175468	0.0180504	2.45347e-22	5.4546e-22	1.1918	1.15038	1.23472	0.154897	0.0226571	8.11165e-12	1.16754	1.11682	1.22055	0.0453736	0.047282	0.337717	1.04642	0.953802	1.14803	998.134	6.42354e-38	0.00227688	0.00076588	0.00309737	0.175468	0.0180504	1.59885e-20	0.191792	0.0168541	1.08337e-26
Triglycerides to total lipids ratio in small VLDL || id:ebi-a-GCST90092979	body mass index || id:ieu-b-40	486	0.17997	0.0167967	8.69372e-27	2.16474e-26	1.19718	1.15841	1.23725	0.174071	0.0219902	2.45592e-15	1.19014	1.13993	1.24256	0.132405	0.0447474	0.00323809	1.14157	1.04571	1.24621	858.691	3.4163e-23	0.000826863	0.000721043	0.252048	0.17997	0.0167967	3.46372e-24	0.193749	0.0156489	1.00713e-30
Saturated fatty acid levels || id:ebi-a-GCST90092980	body mass index || id:ieu-b-40	489	0.0796464	0.0178433	8.05743e-06	1.06718e-05	1.0829	1.04569	1.12145	0.0487105	0.0215951	0.0240942	1.04992	1.0064	1.09531	-0.062227	0.0468871	0.185075	0.93967	0.857164	1.03012	949.298	5.88748e-32	0.00248072	0.0007594	0.00116491	0.0796464	0.0178433	1.00165e-05	0.0805065	0.0162646	1.03213e-06
Ratio of saturated fatty acids to total fatty acids || id:ebi-a-GCST90092981	body mass index || id:ieu-b-40	490	0.0933176	0.0158386	3.82084e-09	5.56368e-09	1.09781	1.06425	1.13243	0.0606931	0.0208374	0.00358323	1.06257	1.02005	1.10687	0.00575828	0.0418438	0.890603	1.00577	0.926579	1.09174	751.225	2.07242e-13	0.00153235	0.000678282	0.0243134	0.0933176	0.0158386	7.11858e-09	0.0950003	0.0156969	2.85084e-09
Sphingomyelin levels || id:ebi-a-GCST90092982	body mass index || id:ieu-b-40	484	-0.165339	0.0155295	1.80476e-26	4.44936e-26	0.847606	0.822196	0.873802	-0.189176	0.021827	4.43457e-18	0.827641	0.79298	0.863816	-0.170742	0.0416153	4.7908e-05	0.843039	0.777005	0.914684	774.784	6.67339e-16	9.38099e-05	0.000670255	0.888749	-0.165339	0.0155295	6.3898e-24	-0.173052	0.014401	3.09888e-29
Ratio of triglycerides to phosphoglycerides || id:ebi-a-GCST90092983	body mass index || id:ieu-b-40	484	0.257593	0.0180363	2.83846e-46	1.96327e-45	1.29381	1.24887	1.34037	0.238412	0.0211286	1.57674e-29	1.26923	1.21774	1.3229	0.119902	0.0475339	0.0119746	1.12739	1.0271	1.23747	1069.73	2.04785e-46	0.0024026	0.000768555	0.00187825	0.257593	0.0180363	7.47786e-39	0.282149	0.0165949	5.81218e-51
Total concentration of branched-chain amino acids (leucine + isoleucine + valine) || id:ebi-a-GCST90092984	body mass index || id:ieu-b-40	489	0.2224	0.0159865	5.3744e-44	3.11215e-43	1.24907	1.21054	1.28883	0.240077	0.0221361	2.09443e-27	1.27135	1.21737	1.32772	0.165881	0.0423248	0.000101545	1.18043	1.08646	1.28253	790.57	1.06711e-16	0.000989175	0.000686014	0.149968	0.2224	0.0159865	2.70201e-37	0.23102	0.0149725	6.32219e-44
Total cholesterol levels || id:ebi-a-GCST90092985	body mass index || id:ieu-b-40	486	-0.142937	0.0160904	6.48544e-19	1.26162e-18	0.866809	0.839898	0.894581	-0.150622	0.0239178	3.02519e-10	0.860173	0.820779	0.901457	-0.188946	0.0427561	1.22396e-05	0.827831	0.761285	0.900195	783.156	2.15979e-16	0.000801378	0.000690018	0.246057	-0.142937	0.0160904	1.26969e-17	-0.154625	0.01455	8.16505e-24
Total esterified cholesterol levels || id:ebi-a-GCST90092986	body mass index || id:ieu-b-40	485	-0.151148	0.0160147	3.79557e-21	8.14738e-21	0.85972	0.833154	0.887134	-0.164526	0.0232409	1.45024e-12	0.848296	0.810521	0.887831	-0.176575	0.042898	4.53035e-05	0.838136	0.770547	0.911654	774.742	8.55272e-16	0.000441183	0.000690446	0.523137	-0.151148	0.0160147	1.59826e-19	-0.163755	0.0145455	3.13738e-26
Total fatty acid levels || id:ebi-a-GCST90092987	body mass index || id:ieu-b-40	488	0.0699205	0.0179775	0.000100522	0.000129021	1.07242	1.03529	1.11088	0.0263082	0.0225864	0.244107	1.02666	0.982199	1.07313	-0.0644922	0.0472363	0.172788	0.937543	0.85464	1.02849	956.435	7.23653e-33	0.00235019	0.000764869	0.00224061	0.0699205	0.0179775	0.000114484	0.065881	0.0161207	5.13418e-05
Total free cholesterol levels || id:ebi-a-GCST90092988	body mass index || id:ieu-b-40	487	-0.113022	0.0161984	3.00772e-12	4.83175e-12	0.893131	0.865221	0.921942	-0.131594	0.0234742	2.07185e-08	0.876697	0.837275	0.917976	-0.17744	0.0429423	4.23506e-05	0.837411	0.769813	0.910944	786.753	1.37266e-16	0.00112457	0.000694468	0.106028	-0.113022	0.0161984	9.89374e-12	-0.121144	0.0149561	4.59892e-15
Total lipid levels in lipoprotein particles || id:ebi-a-GCST90092989	body mass index || id:ieu-b-40	486	-0.0535335	0.016393	0.00109219	0.00132017	0.947874	0.917903	0.978824	-0.0784092	0.0228467	0.000599225	0.924586	0.884097	0.96693	-0.145974	0.043318	0.000812261	0.86418	0.793837	0.940756	793.706	2.74195e-17	0.00161362	0.000700428	0.0216584	-0.0535335	0.016393	0.00116947	-0.0536764	0.015208	0.000456656
Total concentration of lipoprotein particles || id:ebi-a-GCST90092990	body mass index || id:ieu-b-40	485	-0.168008	0.016453	1.76263e-24	4.10181e-24	0.845347	0.818521	0.873052	-0.146992	0.0232673	2.65794e-10	0.863301	0.824815	0.903583	-0.188533	0.044021	2.22755e-05	0.828173	0.759713	0.902802	860.842	1.58906e-23	0.000356516	0.000709134	0.61537	-0.168008	0.016453	2.66316e-22	-0.173688	0.0157033	1.76013e-25
Total phospholipid levels in lipoprotein particles || id:ebi-a-GCST90092991	body mass index || id:ieu-b-40	485	-0.107502	0.0158067	1.0388e-11	1.64753e-11	0.898075	0.870678	0.926334	-0.115794	0.0247341	2.84739e-06	0.890659	0.848511	0.934901	-0.147974	0.0423103	0.00051332	0.862454	0.793817	0.937025	777.631	4.9181e-16	0.000702237	0.000680984	0.302959	-0.107502	0.0158067	3.07289e-11	-0.112624	0.0150138	3.08425e-13
Total triglycerides levels || id:ebi-a-GCST90092992	body mass index || id:ieu-b-40	485	0.18965	0.0181422	1.4122e-25	3.38114e-25	1.20883	1.1666	1.25258	0.176932	0.0221723	1.46492e-15	1.19355	1.14279	1.24656	0.0472834	0.0474423	0.319432	1.04842	0.955325	1.15058	1008.57	4.22335e-39	0.00249163	0.00076847	0.00126755	0.18965	0.0181422	3.36741e-23	0.218153	0.0167432	2.19872e-33
Tyrosine levels || id:ebi-a-GCST90092993	body mass index || id:ieu-b-40	489	0.193718	0.0161657	4.34877e-33	1.32054e-32	1.21375	1.1759	1.25283	0.207825	0.0212849	1.60811e-22	1.231	1.1807	1.28344	0.174249	0.042884	5.64007e-05	1.19035	1.09439	1.29473	770.742	4.68593e-15	0.000340213	0.000694002	0.624199	0.193718	0.0161657	3.49138e-29	0.20154	0.0153217	5.30239e-34
Degree of unsaturation || id:ebi-a-GCST90092994	body mass index || id:ieu-b-40	490	-0.198669	0.0167004	1.24079e-32	3.72236e-32	0.819821	0.793421	0.8471	-0.199473	0.0219478	1.00378e-19	0.819162	0.784671	0.855169	-0.116335	0.0441662	0.00870602	0.890177	0.81636	0.97067	902.634	5.52056e-27	-0.00144093	0.00071593	0.0446989	-0.198669	0.0167004	7.74122e-29	-0.213485	0.0161511	2.8987e-34
Valine levels || id:ebi-a-GCST90092995	body mass index || id:ieu-b-40	489	0.234748	0.0161308	5.60588e-48	4.50279e-47	1.26459	1.22523	1.30521	0.237995	0.022222	9.14464e-27	1.2687	1.21463	1.32518	0.186369	0.0427323	1.57875e-05	1.20487	1.10806	1.31013	797.251	2.88346e-17	0.000846722	0.000692619	0.222112	0.234748	0.0161308	4.15178e-40	0.242322	0.0151287	1.37894e-46
VLDL cholesterol levels || id:ebi-a-GCST90092996	body mass index || id:ieu-b-40	486	0.0626664	0.0167898	0.000189659	0.000240945	1.06467	1.03021	1.10029	0.0196485	0.0228724	0.390313	1.01984	0.975133	1.0666	-0.0547672	0.0441198	0.215085	0.946706	0.868279	1.03222	810.83	8.80574e-19	0.00205302	0.000714176	0.00422262	0.0626664	0.0167898	0.000212136	0.0668033	0.0157999	2.82283e-05
Cholesteryl ester levels in VLDL || id:ebi-a-GCST90092997	body mass index || id:ieu-b-40	485	0.0326822	0.016129	0.0427347	0.0485888	1.03322	1.00107	1.06641	-0.00211308	0.0226068	0.925529	0.997889	0.954639	1.0431	-0.0618425	0.0425373	0.146639	0.940031	0.864836	1.02176	738.617	6.51477e-13	0.00164876	0.000687119	0.0167939	0.0326822	0.016129	0.0432826	0.0263343	0.015332	0.0865148
Free cholesterol levels in VLDL || id:ebi-a-GCST90092998	body mass index || id:ieu-b-40	485	0.104941	0.0171237	8.87771e-10	1.3158e-09	1.11064	1.07399	1.14855	0.0911346	0.0230255	7.55822e-05	1.09542	1.04708	1.14599	-0.0217395	0.044894	0.628434	0.978495	0.896074	1.0685	850.665	1.48858e-22	0.00221495	0.000726652	0.00242867	0.104941	0.0171237	1.84201e-09	0.124419	0.0161055	6.66126e-14
Total lipid levels in VLDL || id:ebi-a-GCST90092999	body mass index || id:ieu-b-40	484	0.156107	0.0174468	3.632e-19	7.2933e-19	1.16895	1.12965	1.20962	0.129551	0.0231258	2.11874e-08	1.13832	1.08787	1.1911	0.023792	0.0456646	0.602595	1.02408	0.936402	1.11996	901.477	1.10749e-27	0.00231374	0.000739066	0.00185025	0.156107	0.0174468	7.80429e-18	0.171875	0.0162629	1.38448e-23
Concentration of VLDL particles || id:ebi-a-GCST90093000	body mass index || id:ieu-b-40	486	0.0933544	0.0173011	6.81929e-08	9.64774e-08	1.09785	1.06125	1.13572	0.0697452	0.0225074	0.00194325	1.07223	1.02596	1.12059	-0.025929	0.0454752	0.568821	0.974404	0.891312	1.06524	871.288	2.07838e-24	0.00208534	0.000736111	0.00480511	0.0933544	0.0173011	1.06838e-07	0.0957956	0.0160255	4.43126e-09
Phospholipid levels in VLDL || id:ebi-a-GCST90093001	body mass index || id:ieu-b-40	484	0.129102	0.0173153	8.92051e-14	1.49074e-13	1.13781	1.09984	1.17708	0.107279	0.0230881	3.3761e-06	1.11324	1.06399	1.16478	0.000429464	0.0453542	0.992449	1.00043	0.915335	1.09343	875.21	4.72595e-25	0.00224975	0.000733987	0.00229794	0.129102	0.0173153	4.16348e-13	0.140941	0.016279	7.45405e-17
Average diameter for VLDL particles || id:ebi-a-GCST90093002	body mass index || id:ieu-b-40	487	0.22372	0.0173454	4.62413e-38	2.05609e-37	1.25072	1.20891	1.29397	0.193921	0.0212957	8.53746e-20	1.214	1.16437	1.26574	0.0825784	0.0454184	0.0696544	1.08608	0.993579	1.1872	993.586	4.29764e-37	0.00247169	0.000736382	0.000851253	0.22372	0.0173454	6.10024e-33	0.246084	0.0162972	2.10891e-42
Triglyceride levels in VLDL || id:ebi-a-GCST90093003	body mass index || id:ieu-b-40	486	0.194789	0.0181437	6.90654e-27	1.7371e-26	1.21505	1.1726	1.25904	0.177202	0.0221838	1.37257e-15	1.19387	1.14307	1.24693	0.0506063	0.047474	0.286964	1.05191	0.958445	1.15449	1021.02	2.31542e-40	0.00252344	0.000769095	0.00110887	0.194789	0.0181437	2.87582e-24	0.22329	0.0163842	6.56049e-36
Cholesterol levels in very large HDL || id:ebi-a-GCST90093004	body mass index || id:ieu-b-40	484	-0.312914	0.017339	8.36219e-73	4.16437e-71	0.731313	0.706877	0.756593	-0.304675	0.0211751	6.12243e-47	0.737363	0.707386	0.76861	-0.184869	0.0459451	6.6508e-05	0.831213	0.759632	0.90954	1032.88	4.61871e-42	-0.00222176	0.000739267	0.00279092	-0.312914	0.017339	5.01471e-56	-0.351786	0.0155719	3.42319e-77
Cholesterol to total lipids ratio in very large HDL || id:ebi-a-GCST90093005	body mass index || id:ieu-b-40	489	0.106649	0.014613	2.91607e-13	4.74576e-13	1.11254	1.08113	1.14487	0.0972358	0.0214842	6.01314e-06	1.10212	1.05667	1.14952	0.0273835	0.0385806	0.478185	1.02776	0.95291	1.10849	683.017	1.17576e-08	0.00138512	0.000624357	0.0269833	0.106649	0.014613	1.19079e-12	NA	NA	NA
Cholesteryl ester levels in very large HDL || id:ebi-a-GCST90093006	body mass index || id:ieu-b-40	484	-0.320779	0.0174786	3.1401e-75	3.90942e-73	0.725583	0.701147	0.750871	-0.310515	0.0208725	4.6647e-50	0.733069	0.703685	0.763681	-0.196404	0.0463425	2.70214e-05	0.82168	0.750335	0.899809	1064.13	9.57242e-46	-0.00215818	0.00074568	0.0039731	-0.320779	0.0174786	1.82622e-57	-0.359194	0.0155293	1.08823e-79
Cholesteryl esters to total lipids ratio in very large HDL || id:ebi-a-GCST90093007	body mass index || id:ieu-b-40	488	-0.150806	0.0169183	4.9325e-19	9.82553e-19	0.860014	0.831964	0.88901	-0.140964	0.0236192	2.39872e-09	0.868521	0.82923	0.909673	-0.214387	0.044746	2.20571e-06	0.807036	0.739272	0.881011	833.379	1.40047e-20	0.00111117	0.000724123	0.125555	-0.150806	0.0169183	9.92317e-18	-0.158506	0.0158769	1.86261e-21
Free cholesterol levels in very large HDL || id:ebi-a-GCST90093008	body mass index || id:ieu-b-40	486	-0.273735	0.016852	2.48481e-59	2.81236e-58	0.760534	0.735824	0.786073	-0.267926	0.0218329	1.28513e-34	0.764964	0.73292	0.798409	-0.142493	0.0446017	0.00149066	0.867194	0.794603	0.946415	925.62	6.8254e-30	-0.002281	0.000718818	0.0016032	-0.273735	0.016852	1.08478e-47	-0.302982	0.0156467	5.27746e-62
Free cholesterol to total lipids ratio in very large HDL || id:ebi-a-GCST90093009	body mass index || id:ieu-b-40	486	0.285543	0.0166368	4.99987e-66	1.13179e-64	1.33048	1.2878	1.37458	0.287026	0.0210856	3.3789e-42	1.33246	1.27851	1.38868	0.169805	0.0442099	0.000138898	1.18507	1.08671	1.29234	992.611	3.85085e-37	0.0020029	0.000709661	0.00496372	0.285543	0.0166368	6.09634e-52	0.310961	0.0150221	2.54836e-68
Total lipid levels in very large HDL || id:ebi-a-GCST90093010	body mass index || id:ieu-b-40	484	-0.297288	0.0168734	1.76881e-69	7.34057e-68	0.74283	0.718665	0.767807	-0.274367	0.02121	2.83001e-38	0.760053	0.729104	0.792316	-0.164802	0.0446572	0.000249475	0.848062	0.776988	0.925637	985.865	1.06267e-36	-0.00229879	0.000718533	0.00146844	-0.297288	0.0168734	5.07375e-54	-0.331017	0.0154304	7.61638e-72
Concentration of very large HDL particles || id:ebi-a-GCST90093011	body mass index || id:ieu-b-40	485	-0.295356	0.0169076	2.4759e-68	8.80714e-67	0.744266	0.720006	0.769344	-0.278166	0.0208732	1.62428e-40	0.757171	0.726819	0.788791	-0.171408	0.0448667	0.000150637	0.842478	0.771556	0.91992	992.138	3.03059e-37	-0.00215083	0.000722111	0.00304212	-0.295356	0.0169076	2.41497e-53	-0.3321	0.0153413	8.23974e-73
Phospholipid levels in very large HDL || id:ebi-a-GCST90093012	body mass index || id:ieu-b-40	486	-0.290968	0.0168665	1.09386e-66	3.02633e-65	0.747539	0.723231	0.772665	-0.266042	0.0213653	1.36327e-35	0.766407	0.734976	0.799183	-0.150629	0.0446038	0.000791715	0.860167	0.788161	0.93875	993.845	2.80141e-37	-0.00243591	0.000717981	0.000748792	-0.290968	0.0168665	2.37282e-52	-0.317431	0.0155378	4.48977e-67
Phospholipids to total lipids ratio in very large HDL || id:ebi-a-GCST90093013	body mass index || id:ieu-b-40	488	-0.233842	0.0165348	2.08004e-45	1.36298e-44	0.791487	0.766248	0.817558	-0.221966	0.0215166	5.96296e-25	0.800942	0.767867	0.835442	-0.0948492	0.0436928	0.0304282	0.90951	0.834863	0.990831	932.214	2.68704e-30	-0.00242137	0.00070583	0.000653742	-0.233842	0.0165348	2.73444e-38	-0.255272	0.0156084	4.50693e-48
Triglyceride levels in very large HDL || id:ebi-a-GCST90093014	body mass index || id:ieu-b-40	488	-0.00630128	0.0162677	0.698498	0.718703	0.993719	0.962534	1.02591	-0.0187606	0.0231611	0.417939	0.981414	0.937858	1.02699	-0.0447036	0.0431334	0.300528	0.956281	0.878759	1.04064	804.082	5.76711e-18	0.000671501	0.00069852	0.336869	-0.00630128	0.0162677	0.698667	-0.0144696	0.0153366	0.345914
Triglycerides to total lipids ratio in very large HDL || id:ebi-a-GCST90093015	body mass index || id:ieu-b-40	485	0.260805	0.0184822	3.24494e-45	2.07177e-44	1.29797	1.2518	1.34586	0.240129	0.0225263	1.56657e-26	1.27141	1.2165	1.32881	0.128565	0.0487787	0.00866689	1.1372	1.03351	1.25129	1098.14	1.12411e-49	0.00230592	0.000788167	0.00359901	0.260805	0.0184822	4.06136e-38	0.290656	0.0170383	3.34555e-51
Cholesterol levels in very large VLDL || id:ebi-a-GCST90093016	body mass index || id:ieu-b-40	485	0.177675	0.0175538	4.42368e-24	1.0199e-23	1.19444	1.15404	1.23625	0.155308	0.0217904	1.02309e-12	1.16802	1.11918	1.21898	0.0456852	0.0459902	0.321028	1.04674	0.956518	1.14548	921.267	1.40044e-29	0.00230813	0.000744457	0.00204539	0.177675	0.0175538	5.68442e-22	0.194171	0.0162892	7.68807e-29
Cholesterol to total lipids ratio in very large VLDL || id:ebi-a-GCST90093017	body mass index || id:ieu-b-40	488	-0.231123	0.0178722	2.97075e-38	1.34494e-37	0.793642	0.766323	0.821936	-0.204603	0.0226696	1.78977e-19	0.814971	0.779552	0.851998	-0.124216	0.0471215	0.00865544	0.883189	0.805273	0.968645	1006.95	1.94683e-38	-0.00186933	0.000763034	0.0146426	-0.231123	0.0178722	4.30093e-33	-0.239932	0.0166646	2.45717e-39
Cholesteryl ester levels in very large VLDL || id:ebi-a-GCST90093018	body mass index || id:ieu-b-40	486	0.148767	0.0174845	1.76218e-17	3.25024e-17	1.1604	1.12131	1.20086	0.133074	0.0224899	3.27713e-09	1.14234	1.09307	1.19382	0.0161806	0.0458606	0.724376	1.01631	0.928945	1.1119	904.064	1.13443e-27	0.00231869	0.000742559	0.00190019	0.148767	0.0174845	2.20924e-16	0.164056	0.0163952	1.59271e-21
Cholesteryl esters to total lipids ratio in very large VLDL || id:ebi-a-GCST90093019	body mass index || id:ieu-b-40	486	-0.237176	0.017496	7.2987e-42	3.70893e-41	0.788852	0.76226	0.816373	-0.204405	0.0223104	5.10046e-20	0.815132	0.780256	0.851567	-0.159874	0.0464445	0.000626886	0.852251	0.778096	0.933473	953.09	8.37933e-33	-0.00134757	0.000750285	0.0731058	-0.237176	0.017496	1.00102e-35	-0.241911	0.0164836	1.60356e-40
Free cholesterol levels in very large VLDL || id:ebi-a-GCST90093020	body mass index || id:ieu-b-40	484	0.200507	0.0174756	1.79228e-30	5.12962e-30	1.22202	1.18087	1.2646	0.187508	0.0229809	3.36912e-16	1.20624	1.15311	1.26181	0.0619035	0.0457256	0.176433	1.06386	0.972662	1.16361	926.604	2.79646e-30	0.00242515	0.000740575	0.00113391	0.200507	0.0174756	4.09421e-27	0.215629	0.0163995	6.94342e-34
Free cholesterol to total lipids ratio in very large VLDL || id:ebi-a-GCST90093021	body mass index || id:ieu-b-40	487	-0.191035	0.0167617	4.32352e-30	1.19617e-29	0.826104	0.799405	0.853695	-0.172888	0.0222317	7.44798e-15	0.841232	0.805363	0.878698	-0.0720647	0.0441283	0.103103	0.930471	0.853375	1.01453	855.789	8.61365e-23	-0.00207557	0.000713081	0.00377196	-0.191035	0.0167617	7.86733e-27	-0.202013	0.0156393	5.96638e-33
Total lipid levels in very large VLDL || id:ebi-a-GCST90093022	body mass index || id:ieu-b-40	484	0.217229	0.0176877	1.14064e-34	3.73711e-34	1.24263	1.20029	1.28646	0.194181	0.0226171	9.03672e-18	1.21432	1.16166	1.26936	0.0739727	0.0462598	0.11046	1.07678	0.983442	1.17897	961.176	5.61238e-34	0.00250654	0.00074922	0.000885358	0.217229	0.0176877	2.31827e-30	0.236173	0.016581	1.37728e-38
Concentration of very large VLDL particles || id:ebi-a-GCST90093023	body mass index || id:ieu-b-40	483	0.217446	0.0175903	4.21342e-35	1.39886e-34	1.2429	1.20078	1.2865	0.20261	0.0225361	2.46139e-19	1.2246	1.17168	1.2799	0.0746976	0.0459628	0.10478	1.07756	0.984728	1.17914	949.829	6.75154e-33	0.00249762	0.000744301	0.00085442	0.217446	0.0175903	1.10591e-30	0.237293	0.0164497	2.35143e-39
Phospholipid levels in very large VLDL || id:ebi-a-GCST90093024	body mass index || id:ieu-b-40	484	0.212499	0.0176104	1.58358e-33	4.86803e-33	1.23677	1.1948	1.2802	0.187135	0.0226701	1.52308e-16	1.20579	1.15339	1.26058	0.0734029	0.0460828	0.11185	1.07616	0.983223	1.17789	947.658	1.62665e-32	0.00243377	0.000746357	0.00118939	0.212499	0.0176104	1.73526e-29	0.233109	0.0164417	2.73742e-38
Phospholipids to total lipids ratio in very large VLDL || id:ebi-a-GCST90093025	body mass index || id:ieu-b-40	488	0.0541688	0.0161024	0.00076814	0.000946866	1.05566	1.02287	1.08951	0.0316354	0.022208	0.154301	1.03214	0.988178	1.07806	0.01858	0.0426438	0.663246	1.01875	0.937066	1.10756	745.367	3.79039e-13	0.000621849	0.000689936	0.367868	0.0541688	0.0161024	0.00082874	0.0580534	0.0153564	0.000176207
Triglyceride levels in very large VLDL || id:ebi-a-GCST90093026	body mass index || id:ieu-b-40	485	0.223902	0.0179896	1.46716e-35	4.93681e-35	1.25095	1.20761	1.29584	0.200659	0.0218695	4.50405e-20	1.22221	1.17093	1.27574	0.0719772	0.0469923	0.126256	1.07463	0.980074	1.17831	1011.51	1.95582e-39	0.00266051	0.000761715	0.000521945	0.223902	0.0179896	4.79585e-31	0.246732	0.0166283	3.38399e-41
Triglycerides to total lipids ratio in very large VLDL || id:ebi-a-GCST90093027	body mass index || id:ieu-b-40	488	0.196316	0.0171713	2.86674e-30	8.11156e-30	1.21691	1.17664	1.25856	0.170725	0.021376	1.385e-15	1.18616	1.13749	1.23692	0.10572	0.0453324	0.0201026	1.11151	1.01701	1.21479	907.112	1.04289e-27	0.00158417	0.000734081	0.0314143	0.196316	0.0171713	5.61471e-27	0.204644	0.0161583	6.4359e-32
Cholesterol levels in very small VLDL || id:ebi-a-GCST90093028	body mass index || id:ieu-b-40	487	-0.0766923	0.0158174	1.24326e-06	1.71984e-06	0.926175	0.897902	0.955338	-0.0858405	0.0225765	0.000143412	0.917741	0.878016	0.959262	-0.112335	0.0419411	0.00764887	0.893745	0.823214	0.970319	760.487	1.97798e-14	0.00062131	0.000677105	0.359286	-0.0766923	0.0158174	1.67603e-06	-0.0846873	0.0148594	2.10056e-08
Cholesterol to total lipids ratio in very small VLDL || id:ebi-a-GCST90093029	body mass index || id:ieu-b-40	484	-0.258718	0.0177983	7.14868e-48	5.56257e-47	0.77204	0.745572	0.799448	-0.249106	0.0228483	1.11998e-27	0.779497	0.745359	0.815199	-0.160268	0.047272	0.00075543	0.851916	0.77653	0.934621	999.789	2.89805e-38	-0.0017112	0.000761707	0.0251216	-0.258718	0.0177983	5.69665e-40	-0.27455	0.0159518	7.0015e-52
Cholesteryl ester levels in very small VLDL || id:ebi-a-GCST90093030	body mass index || id:ieu-b-40	488	-0.0997984	0.0160072	4.53e-10	6.75431e-10	0.90502	0.877066	0.933864	-0.109444	0.0223178	9.3951e-07	0.896332	0.857969	0.93641	-0.130301	0.0424946	0.00228801	0.877831	0.807679	0.954076	790.363	8.68834e-17	0.000531815	0.000686277	0.438759	-0.0997984	0.0160072	9.82909e-10	-0.116087	0.0144286	6.80578e-15
Cholesteryl esters to total lipids ratio in very small VLDL || id:ebi-a-GCST90093031	body mass index || id:ieu-b-40	484	-0.270279	0.0178674	1.07536e-51	9.56302e-51	0.763166	0.736903	0.790366	-0.264459	0.0225229	7.7826e-32	0.767621	0.734472	0.802267	-0.167535	0.0474355	0.000452339	0.845747	0.77066	0.92815	1020.99	1.10135e-40	-0.00178583	0.000764342	0.0198778	-0.270279	0.0178674	1.34702e-42	-0.290214	0.0160889	9.78752e-56
Free cholesterol levels in very small VLDL || id:ebi-a-GCST90093032	body mass index || id:ieu-b-40	486	-0.00467668	0.0161496	0.772134	0.785125	0.995334	0.964322	1.02734	-0.0314749	0.0214464	0.142211	0.969015	0.929127	1.01062	-0.0626067	0.0427708	0.143906	0.939313	0.86378	1.02145	775.231	9.89796e-16	0.00101052	0.000690994	0.144275	-0.00467668	0.0161496	0.772258	-0.0135777	0.0150271	0.36669
Free cholesterol to total lipids ratio in very small VLDL || id:ebi-a-GCST90093033	body mass index || id:ieu-b-40	487	-0.104761	0.0157144	2.61825e-11	3.99966e-11	0.90054	0.873226	0.928708	-0.12907	0.0250943	2.69784e-07	0.878912	0.836729	0.923222	-0.0907828	0.0417294	0.0300739	0.913216	0.841497	0.991047	715.729	4.88082e-11	-0.000243858	0.000674291	0.71777	-0.104761	0.0157144	7.12703e-11	-0.118143	0.0150063	2.31753e-14
Total lipid levels in very small VLDL || id:ebi-a-GCST90093034	body mass index || id:ieu-b-40	485	0.0105923	0.0160196	0.508476	0.538769	1.01065	0.979409	1.04288	-0.0148534	0.0223256	0.505854	0.985256	0.943073	1.02933	-0.052711	0.0423866	0.214259	0.948654	0.873027	1.03083	760.547	1.23636e-14	0.00110416	0.000684674	0.107468	0.0105923	0.0160196	0.508791	0.00748142	0.0153928	0.627164
Concentration of very small VLDL particles || id:ebi-a-GCST90093035	body mass index || id:ieu-b-40	485	0.0138095	0.0159822	0.387559	0.417758	1.01391	0.982637	1.04617	-0.00785425	0.0211405	0.710246	0.992177	0.951905	1.03415	-0.0460173	0.042299	0.277179	0.955025	0.879041	1.03758	750.266	8.13172e-14	0.00104353	0.000683263	0.127349	0.0138095	0.0159822	0.387987	0.0116937	0.0151837	0.441591
Phospholipid levels in very small VLDL || id:ebi-a-GCST90093036	body mass index || id:ieu-b-40	485	0.0320934	0.0163289	0.0493642	0.0558714	1.03261	1.00009	1.0662	0.00836978	0.0225863	0.710959	1.0084	0.964737	1.05405	-0.0411244	0.0430829	0.340287	0.95971	0.881997	1.04427	790.314	4.17047e-17	0.00128037	0.000697472	0.0670122	0.0320934	0.0163289	0.0499356	0.0331071	0.0153746	0.0317889
Phospholipids to total lipids ratio in very small VLDL || id:ebi-a-GCST90093037	body mass index || id:ieu-b-40	486	0.250132	0.0164416	2.88124e-52	2.65714e-51	1.2842	1.24347	1.32625	0.217402	0.0227875	1.42259e-21	1.24284	1.18856	1.29961	0.208844	0.0438874	2.57742e-06	1.23225	1.13069	1.34294	807.66	1.6777e-18	0.000718356	0.000707965	0.310767	0.250132	0.0164416	5.15776e-43	0.256624	0.0155844	1.3273e-48
Triglyceride levels in very small VLDL || id:ebi-a-GCST90093038	body mass index || id:ieu-b-40	485	0.162908	0.0181438	2.73963e-19	5.54607e-19	1.17693	1.13581	1.21954	0.14948	0.0221654	1.54223e-11	1.16123	1.11186	1.21279	0.0543482	0.0476781	0.254894	1.05585	0.961654	1.15928	990.433	4.70428e-37	0.0018997	0.000772226	0.0142415	0.162908	0.0181438	6.09297e-18	0.171391	0.0165425	8.23324e-23
Triglycerides to total lipids ratio in very small VLDL || id:ebi-a-GCST90093039	body mass index || id:ieu-b-40	485	0.23791	0.0177978	9.37703e-41	4.5782e-40	1.2686	1.22511	1.31363	0.231729	0.021941	4.49628e-26	1.26078	1.20771	1.31618	0.136964	0.0473022	0.00395688	1.14679	1.04525	1.25819	999.985	3.97203e-38	0.00175451	0.000762282	0.0217795	0.23791	0.0177978	6.56772e-35	0.259989	0.0159512	1.00617e-47
Cholesterol levels in chylomicrons and extremely large VLDL || id:ebi-a-GCST90093040	body mass index || id:ieu-b-40	487	0.212911	0.0179921	2.61738e-32	7.75866e-32	1.23727	1.1944	1.28168	0.194085	0.0231039	4.4438e-17	1.2142	1.16044	1.27045	0.0749059	0.0471363	0.112681	1.07778	0.982671	1.1821	1002.19	4.64594e-38	0.00241552	0.000763747	0.00166101	0.212911	0.0179921	1.44521e-28	0.232294	0.0165674	1.27303e-37
Cholesterol to total lipids ratio in chylomicrons and extremely large VLDL || id:ebi-a-GCST90093041	body mass index || id:ieu-b-40	491	-0.127839	0.016121	2.19204e-15	3.81691e-15	0.879995	0.852625	0.908244	-0.116453	0.0214318	5.52115e-08	0.890072	0.853458	0.928257	-0.111527	0.042793	0.00943454	0.894467	0.822504	0.972726	754.914	1.33601e-13	-0.000285284	0.000693199	0.680852	-0.127839	0.016121	1.4951e-14	-0.132941	0.0151446	2.87235e-17
Cholesteryl ester levels in chylomicrons and extremely large VLDL || id:ebi-a-GCST90093042	body mass index || id:ieu-b-40	486	0.196947	0.0178567	2.76003e-28	7.31114e-28	1.21768	1.1758	1.26105	0.179825	0.0220958	4.00526e-16	1.19701	1.14627	1.24999	0.0369847	0.0469349	0.431083	1.03768	0.946478	1.13766	974.64	3.79453e-35	0.00278922	0.00075846	0.000261942	0.196947	0.0178567	2.16233e-25	0.215049	0.01656	3.26719e-33
Cholesteryl esters to total lipids ratio in chylomicrons and extremely large VLDL || id:ebi-a-GCST90093043	body mass index || id:ieu-b-40	490	-0.108439	0.016022	1.30492e-11	2.05649e-11	0.897234	0.869496	0.925857	-0.117049	0.0227875	2.79814e-07	0.889541	0.850685	0.930172	-0.110586	0.0425477	0.00962941	0.895309	0.823675	0.973174	734.153	4.08222e-12	3.75309e-05	0.000688658	0.95656	-0.108439	0.016022	3.74571e-11	-0.116118	0.0155679	4.04759e-13
Free cholesterol levels in chylomicrons and extremely large VLDL || id:ebi-a-GCST90093044	body mass index || id:ieu-b-40	485	0.222298	0.0174918	5.28682e-37	2.12326e-36	1.24894	1.20685	1.29251	0.21611	0.0225116	7.9971e-22	1.24124	1.18766	1.29723	0.0855652	0.0457745	0.0621895	1.08933	0.995856	1.19158	943.042	7.11557e-32	0.00239448	0.000741978	0.00133523	0.222298	0.0174918	3.91882e-32	0.245831	0.0165518	2.83599e-41
Free cholesterol to total lipids ratio in chylomicrons and extremely large VLDL || id:ebi-a-GCST90093045	body mass index || id:ieu-b-40	490	-0.125751	0.0156427	9.05829e-16	1.61108e-15	0.881834	0.855208	0.90929	-0.0912222	0.0222931	4.27762e-05	0.912815	0.873789	0.953584	-0.0572561	0.0414026	0.167325	0.944352	0.870746	1.02418	717.894	6.19494e-11	-0.00119877	0.000671152	0.0746973	-0.125751	0.0156427	6.86642e-15	-0.125412	0.0152012	1.48962e-15
Total lipid levels in chylomicrons and extremely large VLDL || id:ebi-a-GCST90093046	body mass index || id:ieu-b-40	487	0.224189	0.0176497	5.75084e-37	2.23744e-36	1.25131	1.20876	1.29535	0.209871	0.0222163	3.49715e-21	1.23352	1.18096	1.28842	0.0858385	0.0462695	0.0641763	1.08963	0.995162	1.19307	966.805	3.8749e-34	0.00242261	0.000750157	0.00132434	0.224189	0.0176497	4.01808e-32	0.237774	0.0166531	8.9473e-39
Concentration of chylomicrons and extremely large VLDL particles || id:ebi-a-GCST90093047	body mass index || id:ieu-b-40	486	0.226675	0.0176963	1.45695e-37	6.25483e-37	1.25442	1.21166	1.29869	0.21451	0.0217011	4.84787e-23	1.23925	1.18765	1.2931	0.0955207	0.0463837	0.0399942	1.10023	1.00462	1.20494	971.805	7.77175e-35	0.00229693	0.000751965	0.00237805	0.226675	0.0176963	1.46483e-32	0.241813	0.0164586	1.49133e-40
Phospholipid levels in chylomicrons and extremely large VLDL || id:ebi-a-GCST90093048	body mass index || id:ieu-b-40	487	0.230416	0.0180198	1.94307e-37	8.2004e-37	1.25912	1.21543	1.30439	0.221186	0.0218253	3.88833e-24	1.24755	1.19531	1.30208	0.103726	0.0472875	0.0287433	1.1093	1.0111	1.21703	1015	1.64445e-39	0.00221744	0.000766192	0.00397377	0.230416	0.0180198	1.78166e-32	0.250515	0.0164995	9.92435e-43
Phospholipids to total lipids ratio in chylomicrons and extremely large VLDL || id:ebi-a-GCST90093049	body mass index || id:ieu-b-40	489	0.134357	0.0157045	1.17549e-17	2.18431e-17	1.1438	1.10913	1.17956	0.126721	0.0245964	2.57731e-07	1.1351	1.08168	1.19116	0.135334	0.0417104	0.00125704	1.14492	1.05504	1.24245	712.444	1.23637e-10	-1.70718e-05	0.0006756	0.979851	0.134357	0.0157045	1.53138e-16	0.135629	0.0149564	3.02561e-18
Triglyceride levels in chylomicrons and extremely large VLDL || id:ebi-a-GCST90093050	body mass index || id:ieu-b-40	487	0.218113	0.0174415	6.97374e-36	2.48066e-35	1.24373	1.20193	1.28698	0.203293	0.0215376	3.76327e-21	1.22543	1.17478	1.27827	0.0951742	0.0458176	0.0383049	1.09985	1.00539	1.20319	940.042	2.89579e-31	0.00215274	0.000742829	0.00392522	0.218113	0.0174415	2.63484e-31	0.23263	0.0165992	1.22176e-37
Triglycerides to total lipids ratio in chylomicrons and extremely large VLDL || id:ebi-a-GCST90093051	body mass index || id:ieu-b-40	491	0.0556193	0.0153027	0.000278413	0.000351903	1.0572	1.02596	1.08938	0.0533558	0.0244172	0.0288764	1.0548	1.00551	1.10651	0.0577921	0.0406272	0.155519	1.05949	0.9784	1.14731	672.186	7.85795e-08	-3.80022e-05	0.000658119	0.953976	0.0556193	0.0153027	0.000307835	0.0501948	0.0149061	0.000818749

## Sheet: Supplementary Table 2
Supplementary Table 2. The impact of body mass index(Round 10 release of the Finngen Biobank) on 249 metabolic traits.We present the outcomes of three Mendelian randomization analyses, including Beta and OR values for each of the three methods. Note that there exists a conversion relationship between them (Beta=In(OR)), introducing some redundancy. The IVW method, known for its heightened sensiti…
outcome	exposure	Number of SNPs	IVW_Beta	IVW_se	IVW_pval	IVW_q_value	IVW_OR	IVW_lci95	IVW_uci95	Weighted_median_Beta	Weighted_median_se	Weighted_median_pval	Weighted_median_OR	Weighted_median_lci95	Weighted_median_uci95	MR_Egger_Beta	MR_Egger_se	MR_Egger_pval	MR_Egger_OR	MR_Egger_lci95	MR_Egger_uci95	Q	Q_pval	egger_intercept	se	pval	Raw_Causal.Estimate	Raw_Sd	Raw_P_value	Outlier-corrected_Causal.Estimate	Outlier-corrected_Sd	Outlier-corrected_P_value
Acetate levels || id:ebi-a-GCST90092803	body mass index || the Finngen Biobank	269	-0.0518487	0.0163299	0.00149797	0.00215604	0.949473	0.919564	0.980353	-0.0549624	0.0262539	0.0363047	0.946521	0.899047	0.996501	-0.0365055	0.0407188	0.370779	0.964153	0.890195	1.04425	357.348	0.000210643	-0.000361687	0.000879035	0.681066	-0.0518487	0.0163299	0.0016729	-0.0480414	0.0153284	0.00191727
Acetoacetate levels || id:ebi-a-GCST90092804	body mass index || the Finngen Biobank	269	0.0694864	0.015773	1.0559e-05	2.12032e-05	1.07196	1.03932	1.10561	0.0641212	0.0266737	0.0162209	1.06622	1.01191	1.12345	0.0338222	0.0392707	0.389869	1.0344	0.957769	1.11716	343.042	0.00131292	0.00084071	0.00084777	0.322255	0.0694864	0.015773	1.528e-05	0.0695809	0.0149453	5.10119e-06
Acetone levels || id:ebi-a-GCST90092805	body mass index || the Finngen Biobank	268	0.0122909	0.0153551	0.423455	0.46655	1.01237	0.982352	1.0433	0.00827329	0.026738	0.757002	1.00831	0.956827	1.06256	-0.0241153	0.0381647	0.528012	0.976173	0.905817	1.05199	320.193	0.0141515	0.000858585	0.00082402	0.298382	0.0122909	0.0153551	0.424167	NA	NA	NA
Alanine levels || id:ebi-a-GCST90092806	body mass index || the Finngen Biobank	269	0.0205111	0.0171754	0.232396	0.264231	1.02072	0.986933	1.05567	0.0270284	0.0295411	0.360222	1.0274	0.9696	1.08864	0.0117248	0.042835	0.784511	1.01179	0.930315	1.10041	407.989	7.26234e-08	0.000207125	0.000924734	0.822942	0.0205111	0.0171754	0.233452	0.0208349	0.0162726	0.201532
Albumin levels || id:ebi-a-GCST90092807	body mass index || the Finngen Biobank	268	-0.0795202	0.0170213	2.98549e-06	6.63738e-06	0.923559	0.893256	0.954891	-0.092063	0.0243316	0.000154529	0.912048	0.869573	0.956597	-0.114658	0.0422915	0.00714161	0.891671	0.820739	0.968732	393.872	6.79875e-07	0.000828467	0.000912738	0.364873	-0.0795202	0.0170213	4.73744e-06	-0.0770504	0.0160313	2.58393e-06
Apolipoprotein A1 levels || id:ebi-a-GCST90092808	body mass index || the Finngen Biobank	267	-0.129095	0.015668	1.73077e-16	1.65755e-15	0.878891	0.852311	0.906299	-0.100859	0.0234962	1.76604e-05	0.90406	0.86337	0.946668	-0.153296	0.0388812	0.000103188	0.857876	0.794929	0.925808	392.038	7.55424e-07	0.000570753	0.000839053	0.49695	-0.129095	0.015668	7.92981e-15	-0.125441	0.0153804	1.39679e-14
Apolipoprotein B levels || id:ebi-a-GCST90092809	body mass index || the Finngen Biobank	267	-0.0339736	0.0172594	0.0490209	0.0613377	0.966597	0.934445	0.999855	-0.0709141	0.023847	0.00294226	0.931542	0.889003	0.976116	-0.0835358	0.0427631	0.0518177	0.919858	0.845902	1.00028	399.093	2.26111e-07	0.00116917	0.000923166	0.206455	-0.0339736	0.0172594	0.0500592	-0.0308436	0.0163175	0.0598292
Ratio of apolipoprotein B to apolipoprotein A1 levels || id:ebi-a-GCST90092810	body mass index || the Finngen Biobank	268	0.0446119	0.0172006	0.00949725	0.0127141	1.04562	1.01096	1.08147	0.0103101	0.0241013	0.668809	1.01036	0.963745	1.05924	0.0201928	0.0428016	0.637472	1.0204	0.938288	1.10969	411.606	3.03123e-08	0.000575698	0.000923808	0.533701	0.0446119	0.0172006	0.0100213	0.0473714	0.0158352	0.00304037
3-Hydroxybutyrate levels || id:ebi-a-GCST90092811	body mass index || the Finngen Biobank	267	0.0424897	0.0167966	0.0114175	0.0151221	1.04341	1.00961	1.07833	0.0715246	0.0260918	0.00612017	1.07414	1.02059	1.13051	0.0153068	0.0417037	0.713884	1.01542	0.935726	1.10191	382.743	3.47862e-06	0.000641137	0.000900158	0.476937	0.0424897	0.0167966	0.0119954	0.0420063	0.0159933	0.00913105
Total cholines levels || id:ebi-a-GCST90092812	body mass index || the Finngen Biobank	266	-0.0991859	0.0155472	1.77491e-10	6.69625e-10	0.905574	0.878395	0.933594	-0.102446	0.0275908	0.000204779	0.902627	0.855111	0.952783	-0.140278	0.0384419	0.000317114	0.869116	0.806038	0.937131	362.897	5.97783e-05	0.000969628	0.0008297	0.2436	-0.0991859	0.0155472	7.87377e-10	NA	NA	NA
Citrate levels || id:ebi-a-GCST90092813	body mass index || the Finngen Biobank	269	0.0086174	0.0156363	0.581554	0.624168	1.00865	0.978211	1.04005	0.0396824	0.0253377	0.117315	1.04048	0.99007	1.09346	0.00130052	0.0390007	0.973423	1.0013	0.927613	1.08084	346.272	0.000884185	0.000172475	0.00084192	0.837838	0.0086174	0.0156363	0.582013	0.0115992	0.0153451	0.450379
Clinical LDL cholesterol levels || id:ebi-a-GCST90092814	body mass index || the Finngen Biobank	267	-0.0696771	0.0178506	9.48701e-05	0.000161799	0.932695	0.900627	0.965905	-0.0985878	0.0257229	0.000126754	0.906116	0.861565	0.952971	-0.13088	0.0441732	0.00332458	0.877323	0.80456	0.956666	430.176	7.08882e-10	0.00144373	0.000953588	0.131218	-0.0696771	0.0178506	0.000120294	-0.0766222	0.016192	3.6515e-06
Creatinine levels || id:ebi-a-GCST90092815	body mass index || the Finngen Biobank	268	0.0480939	0.015874	0.00244779	0.00348286	1.04927	1.01713	1.08243	0.0305841	0.0240881	0.204199	1.03106	0.983509	1.0809	0.00265397	0.0394024	0.946349	1.00266	0.928138	1.08316	461.959	1.3028e-12	0.00107236	0.000851257	0.208869	0.0480939	0.015874	0.00268784	0.0459899	0.0148359	0.00214609
Docosahexaenoic acid levels || id:ebi-a-GCST90092816	body mass index || the Finngen Biobank	268	-0.0751533	0.0167237	6.99545e-06	1.47616e-05	0.927601	0.897689	0.95851	-0.0466524	0.023949	0.0514164	0.954419	0.910654	1.00029	-0.1241	0.0414987	0.00304659	0.883291	0.814291	0.958139	416.747	1.17658e-08	0.00115338	0.000895158	0.198705	-0.0751533	0.0167237	1.04299e-05	-0.0673614	0.0156484	2.36157e-05
Ratio of docosahexaenoic acid to total fatty acid levels || id:ebi-a-GCST90092817	body mass index || the Finngen Biobank	268	-0.0684876	0.0171793	6.70181e-05	0.000117518	0.933805	0.902886	0.965783	-0.0435603	0.0237618	0.0667716	0.957375	0.913809	1.00302	-0.0901472	0.0427387	0.0358564	0.913797	0.840368	0.993641	424.907	2.51784e-09	0.000510372	0.000921896	0.58031	-0.0684876	0.0171793	8.65552e-05	-0.0657849	0.016917	0.000127383
Glutamine levels || id:ebi-a-GCST90092818	body mass index || the Finngen Biobank	268	-0.0814883	0.018019	6.11549e-06	1.31272e-05	0.921744	0.889758	0.954879	-0.0646448	0.0281841	0.0218099	0.9374	0.887022	0.99064	-0.0659181	0.044861	0.142909	0.936208	0.857404	1.02225	437.804	2.00259e-10	-0.000367367	0.000969026	0.704909	-0.0814883	0.018019	9.20533e-06	-0.083921	0.0164227	6.21392e-07
Glucose levels || id:ebi-a-GCST90092819	body mass index || the Finngen Biobank	268	0.0857438	0.015873	6.59539e-08	1.78506e-07	1.08953	1.05615	1.12396	0.107881	0.0270923	6.83447e-05	1.11392	1.05631	1.17466	0.130596	0.0394133	0.00104924	1.13951	1.05479	1.23102	345.225	0.000874623	-0.00105827	0.000851363	0.214949	0.0857438	0.015873	1.46004e-07	0.0884877	0.0156007	3.67471e-08
Glycine levels || id:ebi-a-GCST90092820	body mass index || the Finngen Biobank	266	-0.0925075	0.0159712	6.94938e-09	2.27684e-08	0.911642	0.883547	0.940631	-0.0844653	0.0258401	0.00108018	0.919004	0.873618	0.966747	-0.117665	0.0396632	0.00328693	0.888994	0.822501	0.960861	381.521	3.49392e-06	0.000594823	0.000858232	0.488869	-0.0925075	0.0159712	1.96372e-08	-0.0955256	0.0156911	4.01523e-09
Glycoprotein acetyls levels || id:ebi-a-GCST90092821	body mass index || the Finngen Biobank	268	0.128394	0.0178582	6.49666e-13	3.65563e-12	1.137	1.09789	1.1775	0.115127	0.0246778	3.08321e-06	1.12202	1.06904	1.17762	0.112798	0.0444888	0.0118045	1.11941	1.02593	1.2214	439.821	1.33425e-10	0.000368089	0.000961383	0.702119	0.128394	0.0178582	6.52684e-12	0.138776	0.0168252	7.67102e-15
HDL cholesterol levels || id:ebi-a-GCST90092822	body mass index || the Finngen Biobank	266	-0.159412	0.0163508	1.85373e-22	5.12866e-21	0.852645	0.825753	0.880413	-0.134868	0.0224824	1.98723e-09	0.873831	0.836161	0.913198	-0.185077	0.0404659	7.37636e-06	0.83104	0.767674	0.899637	443.623	3.64076e-11	0.000605878	0.000873657	0.488608	-0.159412	0.0163508	2.16891e-19	-0.158336	0.015983	7.24574e-20
Cholesteryl ester levels in HDL || id:ebi-a-GCST90092823	body mass index || the Finngen Biobank	266	-0.160733	0.0165365	2.48015e-22	6.17558e-21	0.851519	0.824362	0.87957	-0.146171	0.0221416	4.06665e-11	0.86401	0.827316	0.902332	-0.188752	0.0409196	6.20156e-06	0.827992	0.764178	0.897135	449.123	1.15685e-11	0.000661427	0.000883452	0.454714	-0.160733	0.0165365	2.68759e-19	-0.163861	0.0159119	4.19162e-21
Free cholesterol levels in HDL || id:ebi-a-GCST90092824	body mass index || the Finngen Biobank	267	-0.146256	0.0157095	1.27762e-20	2.12084e-19	0.863936	0.837741	0.890951	-0.126493	0.0220193	9.21113e-09	0.88118	0.843959	0.920043	-0.1617	0.0389591	4.47443e-05	0.850696	0.788155	0.9182	420.014	5.0437e-09	0.00036458	0.000841352	0.66513	-0.146256	0.0157095	4.978e-18	-0.150421	0.0154813	2.75809e-19
Total lipid levels in HDL || id:ebi-a-GCST90092825	body mass index || the Finngen Biobank	267	-0.138935	0.0157484	1.12279e-18	1.2708e-17	0.870284	0.843832	0.897566	-0.118071	0.0220199	8.22941e-08	0.888633	0.851096	0.927825	-0.154019	0.0390947	0.00010442	0.857255	0.794021	0.925525	411.501	2.4662e-08	0.000355781	0.000843721	0.6736	-0.138935	0.0157484	1.5198e-16	-0.138685	0.0151971	1.89598e-17
Concentration of HDL particles || id:ebi-a-GCST90092826	body mass index || the Finngen Biobank	267	-0.119314	0.0163755	3.19061e-13	1.89158e-12	0.887529	0.859495	0.916478	-0.0995056	0.0255638	9.92411e-05	0.905285	0.861043	0.9518	-0.164156	0.0405679	6.8274e-05	0.848609	0.783747	0.91884	406.014	6.66626e-08	0.00105745	0.000875392	0.228135	-0.119314	0.0163755	3.63147e-12	-0.113038	0.0158001	8.29239e-12
Phospholipid levels in HDL || id:ebi-a-GCST90092827	body mass index || the Finngen Biobank	267	-0.120514	0.015324	3.70919e-15	2.88621e-14	0.886465	0.860236	0.913494	-0.100321	0.0219763	4.9961e-06	0.904547	0.866412	0.944361	-0.132332	0.0380501	0.000590669	0.87605	0.813093	0.943883	384.989	2.42098e-06	0.000278716	0.000821138	0.734558	-0.120514	0.015324	9.31681e-14	-0.123638	0.0146754	2.38302e-15
Average diameter for HDL particles || id:ebi-a-GCST90092828	body mass index || the Finngen Biobank	266	-0.156844	0.016786	9.29735e-21	1.7808e-19	0.854837	0.82717	0.88343	-0.168914	0.0217654	8.4488e-15	0.844581	0.809309	0.881391	-0.132933	0.0415495	0.00154539	0.875524	0.80705	0.949807	476.174	3.14227e-14	-0.000564471	0.00089704	0.529724	-0.156844	0.016786	3.99247e-18	-0.161139	0.0159405	1.69144e-20
Triglyceride levels in HDL || id:ebi-a-GCST90092829	body mass index || the Finngen Biobank	268	0.0421896	0.0175284	0.0160874	0.021083	1.04309	1.00786	1.07955	0.027483	0.0230459	0.233051	1.02786	0.982469	1.07536	0.0569709	0.0436511	0.192972	1.05863	0.971819	1.15318	432.806	5.41363e-10	-0.000348411	0.000942011	0.711782	0.0421896	0.0175284	0.0167667	0.0488086	0.0169183	0.00423664
Histidine levels || id:ebi-a-GCST90092830	body mass index || the Finngen Biobank	269	-0.00695014	0.0149514	0.64204	0.671714	0.993074	0.964394	1.02261	-0.00483699	0.0264108	0.854685	0.995175	0.94497	1.04805	-0.0125539	0.0372904	0.736643	0.987525	0.917922	1.06241	303.186	0.0685809	0.0001321	0.000805031	0.869782	-0.00695014	0.0149514	0.642418	NA	NA	NA
Cholesterol levels in IDL || id:ebi-a-GCST90092831	body mass index || the Finngen Biobank	268	-0.0995242	0.017981	3.1127e-08	9.01235e-08	0.905268	0.87392	0.937741	-0.115741	0.0253343	4.91156e-06	0.890706	0.847558	0.936051	-0.143204	0.0446547	0.00150566	0.866577	0.793956	0.945841	465.698	5.7864e-13	0.00103026	0.000964134	0.286224	-0.0995242	0.017981	7.43308e-08	-0.10856	0.016373	1.9022e-10
Cholesterol to total lipids ratio in IDL || id:ebi-a-GCST90092832	body mass index || the Finngen Biobank	267	-0.120512	0.0189915	2.21646e-10	8.11617e-10	0.886467	0.854076	0.920086	-0.088206	0.0275598	0.00137177	0.915572	0.867428	0.966389	-0.145755	0.0471722	0.00221575	0.864369	0.788035	0.948098	510.64	1.30311e-17	0.000595449	0.00101829	0.559211	-0.120512	0.0189915	9.49938e-10	-0.130828	0.0179854	4.0072e-12
Cholesteryl ester levels in IDL || id:ebi-a-GCST90092833	body mass index || the Finngen Biobank	267	-0.100071	0.01793	2.38899e-08	7.08165e-08	0.904773	0.873529	0.937135	-0.109464	0.0253441	1.56652e-05	0.896314	0.852878	0.941963	-0.146628	0.044453	0.00110508	0.863615	0.791555	0.942235	460.072	1.47883e-12	0.00109824	0.000959616	0.253468	-0.100071	0.01793	5.8823e-08	-0.106736	0.0166269	6.38188e-10
Cholesteryl esters to total lipids ratio in IDL || id:ebi-a-GCST90092834	body mass index || the Finngen Biobank	267	-0.119688	0.0176951	1.34337e-11	6.08181e-11	0.887197	0.856955	0.918507	-0.0902091	0.0263762	0.000625984	0.91374	0.867702	0.96222	-0.162303	0.043886	0.000263852	0.850184	0.780111	0.926551	441.474	7.36329e-11	0.00100522	0.000947365	0.289624	-0.119688	0.0176951	8.50749e-11	-0.125795	0.0169655	1.66044e-12
Free cholesterol levels in IDL || id:ebi-a-GCST90092835	body mass index || the Finngen Biobank	267	-0.0926225	0.0181298	3.24127e-07	8.32037e-07	0.911538	0.879715	0.944511	-0.113835	0.0254026	7.42163e-06	0.892405	0.849061	0.937962	-0.127737	0.0449972	0.00487945	0.880085	0.805791	0.961229	468.397	2.40062e-13	0.000828301	0.000971365	0.394586	-0.0926225	0.0181298	6.19211e-07	-0.101423	0.0166251	3.79523e-09
Free cholesterol to total lipids ratio in IDL || id:ebi-a-GCST90092836	body mass index || the Finngen Biobank	268	-0.0645196	0.017859	0.000302991	0.000477499	0.937518	0.905269	0.970915	-0.0651357	0.0291441	0.0254204	0.93694	0.88492	0.992019	-0.0451493	0.0444676	0.310871	0.955855	0.876073	1.0429	435.781	3.00147e-10	-0.000456582	0.00095964	0.634618	-0.0645196	0.017859	0.000361942	-0.0679821	0.0163612	4.40616e-05
Total lipid levels in IDL || id:ebi-a-GCST90092837	body mass index || the Finngen Biobank	267	-0.0877135	0.0177392	7.62996e-07	1.89986e-06	0.916023	0.884721	0.948433	-0.114289	0.0261935	1.28135e-05	0.892	0.847361	0.938991	-0.13065	0.0439931	0.00325321	0.877525	0.805029	0.956549	449.516	1.39547e-11	0.00101283	0.000949695	0.287177	-0.0877135	0.0177392	1.35303e-06	-0.0959635	0.0163046	1.21305e-08
Concentration of IDL particles || id:ebi-a-GCST90092838	body mass index || the Finngen Biobank	267	-0.0460223	0.0177094	0.00935647	0.0125933	0.955021	0.92244	0.988752	-0.0798717	0.0236644	0.000737687	0.923235	0.881391	0.967065	-0.0800161	0.0439514	0.0698021	0.923102	0.84691	1.00615	427.596	1.17465e-09	0.000801908	0.000948819	0.398782	-0.0460223	0.0177094	0.00987848	-0.0549985	0.0167814	0.00118891
Phospholipid levels in IDL || id:ebi-a-GCST90092839	body mass index || the Finngen Biobank	267	-0.0871523	0.0177618	9.26098e-07	2.26077e-06	0.916538	0.885179	0.949007	-0.113694	0.0234647	1.2641e-06	0.892531	0.852413	0.934538	-0.131973	0.0440397	0.00298817	0.876365	0.803892	0.955372	452.828	6.95257e-12	0.00105729	0.00095071	0.267102	-0.0871523	0.0177618	1.61581e-06	-0.0915347	0.0163411	5.38355e-08
Phospholipids to total lipids ratio in IDL || id:ebi-a-GCST90092840	body mass index || the Finngen Biobank	268	0.0376345	0.0172075	0.0287357	0.0370736	1.03835	1.00392	1.07397	0.0369899	0.0282366	0.190197	1.03768	0.981813	1.09673	0.0441485	0.0428599	0.303915	1.04514	0.960927	1.13673	395.947	4.78562e-07	-0.000153546	0.000924954	0.86828	0.0376345	0.0172075	0.0296034	0.0418888	0.0168401	0.0134797
Triglyceride levels in IDL || id:ebi-a-GCST90092841	body mass index || the Finngen Biobank	267	0.0609472	0.0166446	0.000250561	0.000407776	1.06284	1.02873	1.09809	0.0245525	0.0222824	0.270515	1.02486	0.981061	1.07061	0.0705717	0.0413952	0.0893982	1.07312	0.989493	1.16382	389.031	1.24782e-06	-0.00022711	0.000894056	0.799676	0.0609472	0.0166446	0.000302234	0.064064	0.0162776	0.000106047
Triglycerides to total lipids ratio in IDL || id:ebi-a-GCST90092842	body mass index || the Finngen Biobank	266	0.142568	0.0187775	3.13793e-14	2.11174e-13	1.15323	1.11156	1.19647	0.126076	0.0274504	4.37227e-06	1.13437	1.07495	1.19707	0.180095	0.0465299	0.000136938	1.19733	1.09297	1.31166	508.433	1.60066e-17	-0.000885579	0.00100459	0.378831	0.142568	0.0187775	5.37701e-13	0.145917	0.0185044	8.29807e-14
Isoleucine levels || id:ebi-a-GCST90092843	body mass index || the Finngen Biobank	269	0.11003	0.0161221	8.80557e-12	4.13695e-11	1.11631	1.08159	1.15215	0.128029	0.0242943	1.36485e-07	1.13659	1.08373	1.19202	0.119924	0.0402069	0.00312166	1.12741	1.04198	1.21985	365.595	6.70355e-05	-0.000233231	0.000867993	0.788367	0.11003	0.0161221	5.86067e-11	NA	NA	NA
Cholesterol levels in large HDL || id:ebi-a-GCST90092844	body mass index || the Finngen Biobank	267	-0.174594	0.017407	1.12371e-23	5.88698e-22	0.839798	0.811629	0.868944	-0.19798	0.0222798	6.32996e-19	0.820386	0.785332	0.857005	-0.1717	0.043171	9.00253e-05	0.842232	0.773898	0.9166	521.148	9.81574e-19	-6.8346e-05	0.00093242	0.941623	-0.174594	0.017407	2.73409e-20	-0.182376	0.016908	1.02865e-22
Cholesterol to total lipids ratio in large HDL || id:ebi-a-GCST90092845	body mass index || the Finngen Biobank	266	-0.178878	0.0197588	1.38938e-19	1.72977e-18	0.836208	0.804443	0.869227	-0.174517	0.0224889	8.48364e-15	0.839862	0.803647	0.87771	-0.206909	0.0489266	3.2396e-05	0.813094	0.738743	0.894928	585.594	2.89997e-26	0.000661555	0.00105616	0.531608	-0.178878	0.0197588	3.09997e-17	-0.19293	0.0181308	3.56244e-22
Cholesteryl ester levels in large HDL || id:ebi-a-GCST90092846	body mass index || the Finngen Biobank	267	-0.176718	0.0176416	1.28182e-23	5.88698e-22	0.838016	0.809535	0.8675	-0.198022	0.0228292	4.16899e-18	0.820351	0.784454	0.857892	-0.175623	0.0437526	7.77573e-05	0.838934	0.76999	0.914052	532.283	5.984e-20	-2.58437e-05	0.000944985	0.978203	-0.176718	0.0176416	3.00822e-20	-0.188079	0.0168514	6.1807e-24
Cholesteryl esters to total lipids ratio in large HDL || id:ebi-a-GCST90092847	body mass index || the Finngen Biobank	266	-0.178754	0.0195683	6.5492e-20	9.05972e-19	0.836312	0.804843	0.869011	-0.164431	0.0246435	2.51673e-11	0.848376	0.808372	0.89036	-0.219963	0.0484151	8.43427e-06	0.802548	0.729893	0.882435	560.244	2.85509e-23	0.000972573	0.00104508	0.352902	-0.178754	0.0195683	1.74758e-17	-0.180581	0.0183297	1.15584e-19
Free cholesterol levels in large HDL || id:ebi-a-GCST90092848	body mass index || the Finngen Biobank	267	-0.164074	0.0167229	1.00604e-22	3.13129e-21	0.848679	0.821313	0.876957	-0.190119	0.0211901	2.90986e-19	0.826861	0.793222	0.861925	-0.154873	0.0414745	0.000230553	0.856524	0.789652	0.929059	486.067	4.43684e-15	-0.000217223	0.000895737	0.808574	-0.164074	0.0167229	1.35397e-19	-0.175112	0.0159238	2.15641e-23
Free cholesterol to total lipids ratio in large HDL || id:ebi-a-GCST90092849	body mass index || the Finngen Biobank	266	-0.128336	0.0176132	3.18487e-13	1.89158e-12	0.879558	0.849712	0.910452	-0.128974	0.0229915	2.0278e-08	0.878997	0.840266	0.919514	-0.10688	0.0436541	0.0150032	0.898634	0.824942	0.978908	475.692	3.50397e-14	-0.000506674	0.000942998	0.591512	-0.128336	0.0176132	3.65565e-12	-0.142333	0.0162999	3.05058e-16
Total lipid levels in large HDL || id:ebi-a-GCST90092850	body mass index || the Finngen Biobank	266	-0.163624	0.0164412	2.46868e-23	8.78144e-22	0.849061	0.822136	0.876867	-0.176938	0.0219825	8.34608e-16	0.837832	0.8025	0.874719	-0.156449	0.0407176	0.000152738	0.855175	0.789579	0.926221	465.816	3.17722e-13	-0.000169406	0.000879136	0.847345	-0.163624	0.0164412	4.95908e-20	-0.171215	0.0159178	1.33136e-22
Concentration of large HDL particles || id:ebi-a-GCST90092851	body mass index || the Finngen Biobank	267	-0.171802	0.0169552	3.95727e-24	3.28453e-22	0.842146	0.81462	0.870603	-0.192415	0.0217622	9.42921e-19	0.824965	0.790517	0.860914	-0.167773	0.0420502	8.56177e-05	0.845545	0.778651	0.918186	500.344	1.55764e-16	-9.51094e-05	0.000908211	0.916676	-0.171802	0.0169552	1.28494e-20	-0.182865	0.0161139	1.47389e-24
Phospholipid levels in large HDL || id:ebi-a-GCST90092852	body mass index || the Finngen Biobank	266	-0.148597	0.0160419	1.98567e-20	2.90843e-19	0.861916	0.835237	0.889447	-0.156292	0.0227178	5.99748e-12	0.855309	0.818061	0.894254	-0.138451	0.0397278	0.000576107	0.870706	0.80548	0.941215	441.442	5.70558e-11	-0.000239552	0.000857746	0.780248	-0.148597	0.0160419	7.07348e-18	-0.155552	0.0155478	3.53696e-20
Phospholipids to total lipids ratio in large HDL || id:ebi-a-GCST90092853	body mass index || the Finngen Biobank	266	0.209094	0.0196372	1.78347e-26	4.44085e-24	1.23256	1.18602	1.28093	0.202441	0.0251177	7.64765e-16	1.22439	1.16557	1.28617	0.215736	0.0487716	1.42166e-05	1.24078	1.12766	1.36524	549.302	5.16101e-22	-0.00015694	0.00105448	0.8818	0.209094	0.0196372	2.83678e-22	0.218902	0.0189372	3.01466e-25
Triglyceride levels in large HDL || id:ebi-a-GCST90092854	body mass index || the Finngen Biobank	268	-0.0583564	0.0159806	0.000260517	0.000421225	0.943314	0.914225	0.973328	-0.0487074	0.0263933	0.0649729	0.95246	0.904441	1.00303	-0.011139	0.0396811	0.77915	0.988923	0.914924	1.06891	381.051	5.50366e-06	-0.00111295	0.000856327	0.194835	-0.0583564	0.0159806	0.000313441	-0.0600232	0.0151624	9.68666e-05
Triglycerides to total lipids ratio in large HDL || id:ebi-a-GCST90092855	body mass index || the Finngen Biobank	269	0.128266	0.0192355	2.5897e-11	1.15149e-10	1.13686	1.09479	1.18054	0.11942	0.0230977	2.33829e-07	1.12684	1.07697	1.17903	0.157681	0.0479148	0.00113324	1.17079	1.06585	1.28607	567.601	1.25179e-23	-0.000693606	0.00103458	0.503168	0.128266	0.0192355	1.47354e-10	0.126429	0.0169989	1.49308e-12
Cholesterol levels in large LDL || id:ebi-a-GCST90092856	body mass index || the Finngen Biobank	267	-0.0837886	0.0178536	2.69097e-06	6.03651e-06	0.919626	0.888002	0.952376	-0.120107	0.0265648	6.14666e-06	0.886826	0.841833	0.934223	-0.146337	0.0441721	0.00105197	0.863866	0.792221	0.941991	435.125	2.65649e-10	0.00147547	0.000953566	0.122981	-0.0837886	0.0178536	4.31121e-06	-0.086749	0.0169392	5.87538e-07
Cholesterol to total lipids ratio in large LDL || id:ebi-a-GCST90092857	body mass index || the Finngen Biobank	267	-0.160846	0.0185781	4.80809e-18	5.20528e-17	0.851423	0.820978	0.882998	-0.172282	0.0251387	7.21787e-12	0.841741	0.801273	0.884254	-0.218371	0.0460033	3.38437e-06	0.803827	0.73452	0.879673	489.773	1.87924e-15	0.0013571	0.000993157	0.172956	-0.160846	0.0185781	4.70415e-16	-0.164103	0.0173997	2.22482e-18
Cholesteryl ester levels in large LDL || id:ebi-a-GCST90092858	body mass index || the Finngen Biobank	267	-0.0766632	0.017702	1.48597e-05	2.91343e-05	0.926202	0.894617	0.958901	-0.10035	0.0254188	7.88536e-05	0.904521	0.860561	0.950726	-0.140387	0.0437856	0.00150975	0.869022	0.797553	0.946895	425.87	1.64265e-09	0.00150321	0.000945226	0.112955	-0.0766632	0.017702	2.10712e-05	-0.0826372	0.0166514	1.25249e-06
Cholesteryl esters to total lipids ratio in large LDL || id:ebi-a-GCST90092859	body mass index || the Finngen Biobank	268	-0.0756668	0.0172732	1.18357e-05	2.35767e-05	0.927125	0.896262	0.959051	-0.0724841	0.0292797	0.0133021	0.930081	0.878208	0.985017	-0.143777	0.042774	0.000889576	0.866081	0.796432	0.941821	400.221	2.2967e-07	0.00160568	0.000923186	0.0831423	-0.0756668	0.0172732	1.70182e-05	-0.071806	0.0163535	1.63501e-05
Free cholesterol levels in large LDL || id:ebi-a-GCST90092860	body mass index || the Finngen Biobank	267	-0.100214	0.0182671	4.1105e-08	1.16308e-07	0.904644	0.872827	0.93762	-0.115253	0.0267065	1.59214e-05	0.891141	0.845694	0.93903	-0.157484	0.0452375	0.000583434	0.85429	0.781805	0.933496	461.645	1.05208e-12	0.00135093	0.000976551	0.167715	-0.100214	0.0182671	9.56874e-08	-0.107426	0.0168707	8.55826e-10
Free cholesterol to total lipids ratio in large LDL || id:ebi-a-GCST90092861	body mass index || the Finngen Biobank	267	-0.135601	0.019024	1.01905e-12	5.28634e-12	0.873191	0.841232	0.906364	-0.125996	0.0240752	1.66387e-07	0.881618	0.840983	0.924217	-0.135454	0.047282	0.00450688	0.873319	0.796023	0.958121	536.646	1.96876e-20	-3.47021e-06	0.00102068	0.99729	-0.135601	0.019024	9.59305e-12	-0.144723	0.0173473	4.19053e-15
Total lipid levels in large LDL || id:ebi-a-GCST90092862	body mass index || the Finngen Biobank	267	-0.0738638	0.0177153	3.05265e-05	5.67246e-05	0.928798	0.897102	0.961614	-0.102808	0.0245578	2.83466e-05	0.9023	0.859898	0.946793	-0.13455	0.0438384	0.002369	0.87411	0.802139	0.952537	427.265	1.2529e-09	0.00143153	0.000946363	0.131557	-0.0738638	0.0177153	4.13413e-05	-0.0804164	0.0171178	4.2345e-06
Concentration of large LDL particles || id:ebi-a-GCST90092863	body mass index || the Finngen Biobank	267	-0.0487617	0.0174895	0.00530259	0.00733524	0.952408	0.920313	0.985622	-0.0705781	0.0235395	0.002715	0.931855	0.889838	0.975855	-0.112872	0.0432511	0.00957755	0.893265	0.820662	0.972291	411.416	2.5048e-08	0.00151235	0.000933699	0.106477	-0.0487617	0.0174895	0.00568519	-0.04321	0.0168934	0.0110929
Phospholipid levels in large LDL || id:ebi-a-GCST90092864	body mass index || the Finngen Biobank	267	-0.0708171	0.0177525	6.63133e-05	0.000117106	0.931632	0.899774	0.964619	-0.102745	0.0252213	4.62623e-05	0.902357	0.858835	0.948085	-0.131416	0.043932	0.00303892	0.876853	0.804509	0.955701	426.984	1.32331e-09	0.00142949	0.00094838	0.132926	-0.0708171	0.0177525	8.57757e-05	-0.0742035	0.0174199	2.84621e-05
Phospholipids to total lipids ratio in large LDL || id:ebi-a-GCST90092865	body mass index || the Finngen Biobank	268	0.0432012	0.0162633	0.00789888	0.0107477	1.04415	1.01139	1.07797	0.00475866	0.0239016	0.84219	1.00477	0.958785	1.05296	0.0506777	0.0404933	0.211848	1.05198	0.971719	1.13888	357.704	0.00017161	-0.00017627	0.000874001	0.840319	0.0432012	0.0162633	0.0083743	0.0347157	0.0156485	0.0273706
Triglyceride levels in large LDL || id:ebi-a-GCST90092866	body mass index || the Finngen Biobank	268	0.0675237	0.0170982	7.84196e-05	0.000136549	1.06986	1.0346	1.10632	0.0530821	0.0240927	0.0275775	1.05452	1.00588	1.10551	0.0616886	0.0425867	0.148643	1.06363	0.978454	1.15622	410.661	3.59971e-08	0.000137542	0.000919054	0.881149	0.0675237	0.0170982	0.000100393	0.0666315	0.0162559	5.52364e-05
Triglycerides to total lipids ratio in large LDL || id:ebi-a-GCST90092867	body mass index || the Finngen Biobank	267	0.140034	0.0189861	1.63592e-13	1.04447e-12	1.15031	1.10829	1.19393	0.136401	0.0275027	7.06561e-07	1.14614	1.08599	1.20962	0.195304	0.0470414	4.45196e-05	1.21568	1.10861	1.3331	510.389	1.38528e-17	-0.00130372	0.00101548	0.200317	0.140034	0.0189861	2.08336e-12	0.150711	0.0176602	1.17498e-15
Cholesterol levels in large VLDL || id:ebi-a-GCST90092868	body mass index || the Finngen Biobank	268	0.0582215	0.0174514	0.000849299	0.00128167	1.05995	1.02431	1.09683	0.0344354	0.0239454	0.150411	1.03504	0.98758	1.08477	0.0282872	0.0434188	0.515289	1.02869	0.94477	1.12007	430.129	9.15905e-10	0.000705645	0.000937057	0.452089	0.0582215	0.0174514	0.000969878	0.0539713	0.0165342	0.00124255
Cholesterol to total lipids ratio in large VLDL || id:ebi-a-GCST90092869	body mass index || the Finngen Biobank	266	-0.0399367	0.0177487	0.0244412	0.0316972	0.96085	0.927999	0.994864	-0.0498065	0.0239484	0.037549	0.951413	0.907787	0.997136	-0.0493225	0.044125	0.264673	0.951874	0.873011	1.03786	438.72	9.95329e-11	0.000221612	0.00095353	0.816398	-0.0399367	0.0177487	0.0252618	-0.0475557	0.0164914	0.00425835
Cholesteryl ester levels in large VLDL || id:ebi-a-GCST90092870	body mass index || the Finngen Biobank	268	0.0366788	0.0173246	0.0342473	0.043508	1.03736	1.00273	1.07319	0.0172766	0.0237921	0.467748	1.01743	0.971071	1.066	0.00530472	0.0430964	0.902129	1.00532	0.923888	1.09393	415.393	1.51248e-08	0.000739601	0.000930113	0.427222	0.0366788	0.0173246	0.0351721	0.0425585	0.0159701	0.00817769
Cholesteryl esters to total lipids ratio in large VLDL || id:ebi-a-GCST90092871	body mass index || the Finngen Biobank	266	-0.0777888	0.018474	2.54575e-05	4.91389e-05	0.92516	0.89226	0.959273	-0.0893254	0.0269265	0.000908658	0.914548	0.867533	0.96411	-0.0781161	0.045939	0.0902272	0.924857	0.845222	1.012	495.376	3.67928e-16	7.72828e-06	0.000992682	0.993794	-0.0777888	0.018474	3.49077e-05	-0.0818274	0.0167951	1.92129e-06
Free cholesterol levels in large VLDL || id:ebi-a-GCST90092872	body mass index || the Finngen Biobank	268	0.0769906	0.0176793	1.33169e-05	2.63167e-05	1.08003	1.04325	1.11811	0.0501276	0.0228414	0.0281925	1.05141	1.00537	1.09955	0.0474809	0.0439902	0.281409	1.04863	0.962001	1.14305	451.326	1.25069e-11	0.000695618	0.000949374	0.464379	0.0769906	0.0176793	1.89974e-05	0.0779928	0.0163854	3.20071e-06
Free cholesterol to total lipids ratio in large VLDL || id:ebi-a-GCST90092873	body mass index || the Finngen Biobank	267	0.0757601	0.0160205	2.25673e-06	5.10843e-06	1.0787	1.04536	1.11311	0.0545201	0.0245102	0.0261226	1.05603	1.0065	1.108	0.0532732	0.0398433	0.182347	1.05472	0.975486	1.14039	350.57	0.000382157	0.000531001	0.00086125	0.538063	0.0757601	0.0160205	3.665e-06	0.0747156	0.0151606	1.46984e-06
Total lipid levels in large VLDL || id:ebi-a-GCST90092874	body mass index || the Finngen Biobank	268	0.069801	0.017879	9.45905e-05	0.000161799	1.07229	1.03537	1.11054	0.0428977	0.0237523	0.0709115	1.04383	0.99635	1.09358	0.0419371	0.0444954	0.346789	1.04283	0.955736	1.13786	462.263	1.22003e-12	0.000656802	0.000960256	0.49458	0.069801	0.017879	0.000119856	0.0663301	0.0160357	4.75596e-05
Concentration of large VLDL particles || id:ebi-a-GCST90092875	body mass index || the Finngen Biobank	268	0.0748652	0.0178531	2.74814e-05	5.184e-05	1.07774	1.04068	1.11612	0.0380618	0.0225257	0.0910849	1.0388	0.99393	1.08569	0.0511013	0.0444411	0.251232	1.05243	0.964637	1.14821	462.077	1.26993e-12	0.000560159	0.000959087	0.559679	0.0748652	0.0178531	3.74189e-05	0.0740985	0.0157942	4.37975e-06
Phospholipid levels in large VLDL || id:ebi-a-GCST90092876	body mass index || the Finngen Biobank	268	0.0810015	0.0178935	5.98633e-06	1.29617e-05	1.08437	1.047	1.12308	0.05225	0.0235342	0.0264067	1.05364	1.00614	1.10338	0.0522917	0.0445269	0.241292	1.05368	0.965624	1.14977	464.441	7.60906e-13	0.00067676	0.000960954	0.481888	0.0810015	0.0178935	9.02467e-06	0.084866	0.0162026	3.34069e-07
Phospholipids to total lipids ratio in large VLDL || id:ebi-a-GCST90092877	body mass index || the Finngen Biobank	268	0.112485	0.0176469	1.83877e-10	6.83364e-10	1.11906	1.08101	1.15844	0.107269	0.0243509	1.05714e-05	1.11323	1.06135	1.16765	0.0936616	0.0439188	0.0338728	1.09819	1.00761	1.19691	445.916	3.84812e-11	0.000443826	0.000947978	0.640038	0.112485	0.0176469	8.0369e-10	0.133499	0.0171946	1.83648e-13
Triglyceride levels in large VLDL || id:ebi-a-GCST90092878	body mass index || the Finngen Biobank	267	0.0622025	0.0174753	0.000371632	0.000581989	1.06418	1.02835	1.10126	0.0366783	0.0222828	0.0997559	1.03736	0.993028	1.08367	0.0482199	0.0435039	0.268692	1.0494	0.96363	1.14281	442.401	6.09134e-11	0.000330084	0.000940193	0.725806	0.0622025	0.0174753	0.00044003	0.0707078	0.0163871	2.25964e-05
Triglycerides to total lipids ratio in large VLDL || id:ebi-a-GCST90092879	body mass index || the Finngen Biobank	267	-0.0219177	0.0174852	0.210023	0.240994	0.978321	0.945361	1.01243	-0.00356743	0.0249254	0.886192	0.996439	0.948929	1.04633	0.00134502	0.0434879	0.97535	1.00135	0.919531	1.09044	413.281	1.7775e-08	-0.000549331	0.000940042	0.559469	-0.0219177	0.0174852	0.211124	-0.0221941	0.0159276	0.16467
Linoleic acid levels || id:ebi-a-GCST90092880	body mass index || the Finngen Biobank	267	-0.083868	0.0175251	1.70472e-06	3.93032e-06	0.919553	0.888503	0.951687	-0.0562444	0.0270549	0.0376269	0.945308	0.896486	0.996788	-0.0968964	0.0435433	0.0269037	0.90765	0.8334	0.988515	425.813	1.66073e-09	0.000307342	0.00094002	0.743962	-0.083868	0.0175251	2.83026e-06	-0.0771737	0.0161022	2.75924e-06
Ratio of linoleic acid to total fatty acids || id:ebi-a-GCST90092881	body mass index || the Finngen Biobank	267	-0.144667	0.0187063	1.04573e-14	7.23295e-14	0.865311	0.834159	0.897626	-0.134754	0.0248151	5.62518e-08	0.873931	0.832442	0.917487	-0.102217	0.0464015	0.0284636	0.902833	0.824346	0.988793	503.055	8.14609e-17	-0.00100137	0.00100171	0.318387	-0.144667	0.0187063	2.16566e-13	-0.151032	0.0181264	4.38005e-15
Lactate levels || id:ebi-a-GCST90092882	body mass index || the Finngen Biobank	269	-0.00560824	0.0154707	0.716973	0.740773	0.994407	0.964707	1.02502	-0.000142621	0.0237244	0.995204	0.999857	0.954429	1.04745	-0.019101	0.0385766	0.620905	0.98108	0.909636	1.05814	323.982	0.0108389	0.000318073	0.000832801	0.702816	-0.00560824	0.0154707	0.717258	NA	NA	NA
LDL cholesterol levels || id:ebi-a-GCST90092883	body mass index || the Finngen Biobank	267	-0.066575	0.0176409	0.000160717	0.000266791	0.935593	0.903796	0.968508	-0.0966877	0.0258104	0.000179618	0.907839	0.863056	0.954947	-0.128809	0.0436429	0.00344616	0.879142	0.807066	0.957653	419.021	6.0861e-09	0.00146806	0.000942143	0.120375	-0.066575	0.0176409	0.000198191	-0.0713219	0.0163587	1.87385e-05
Cholesteryl ester levels in LDL || id:ebi-a-GCST90092884	body mass index || the Finngen Biobank	267	-0.0576133	0.0174513	0.000962138	0.00143457	0.944015	0.912271	0.976863	-0.0803657	0.0245744	0.00107433	0.922779	0.879386	0.968313	-0.120041	0.0431677	0.00581125	0.886884	0.814932	0.965188	408.795	4.03868e-08	0.00147264	0.000931889	0.115236	-0.0576133	0.0174513	0.00109378	-0.063049	0.017071	0.000268968
Free cholesterol levels in LDL || id:ebi-a-GCST90092885	body mass index || the Finngen Biobank	267	-0.0875508	0.0182052	1.51606e-06	3.52803e-06	0.916172	0.884058	0.949454	-0.117308	0.0266243	1.05269e-05	0.889311	0.844094	0.936951	-0.146587	0.0450728	0.00129342	0.863651	0.790626	0.943419	451.79	8.65596e-12	0.00139259	0.000972996	0.15354	-0.0875508	0.0182052	2.54073e-06	-0.0983171	0.0170775	2.37894e-08
Total lipid levels in LDL || id:ebi-a-GCST90092886	body mass index || the Finngen Biobank	267	-0.0560499	0.017516	0.0013746	0.00198998	0.945492	0.913583	0.978516	-0.0813265	0.0243761	0.000848968	0.921893	0.878883	0.967007	-0.116505	0.0433421	0.00764239	0.890025	0.81754	0.968938	412.451	2.07134e-08	0.0014261	0.000935651	0.128655	-0.0560499	0.017516	0.00154129	-0.0617613	0.0170625	0.000353463
Concentration of LDL particles || id:ebi-a-GCST90092887	body mass index || the Finngen Biobank	267	-0.0394318	0.017318	0.0227905	0.0297112	0.961335	0.929252	0.994526	-0.0714661	0.0232146	0.0020805	0.931028	0.889615	0.974369	-0.0952412	0.0428748	0.0271704	0.909154	0.835875	0.988856	401.277	1.54397e-07	0.00131653	0.000925576	0.156088	-0.0394318	0.017318	0.0235849	-0.0336282	0.0166478	0.044395
Phospholipid levels in LDL || id:ebi-a-GCST90092888	body mass index || the Finngen Biobank	267	-0.0518415	0.0175746	0.00317972	0.00447317	0.949479	0.91733	0.982755	-0.0777189	0.0241717	0.00130315	0.925224	0.882413	0.970113	-0.113102	0.0434835	0.00981651	0.893059	0.820099	0.97251	414.256	1.48413e-08	0.00144509	0.000938701	0.124886	-0.0518415	0.0175746	0.00346275	-0.0515759	0.0171397	0.00287314
Average diameter for LDL particles || id:ebi-a-GCST90092889	body mass index || the Finngen Biobank	267	-0.0791403	0.0178237	8.9885e-06	1.84984e-05	0.92391	0.892191	0.956757	-0.0951741	0.0280681	0.000696827	0.909215	0.860546	0.960635	-0.158489	0.0439717	0.000373742	0.853432	0.78296	0.930247	446.367	2.68965e-11	0.00187187	0.000949272	0.0496603	-0.0791403	0.0178237	1.31871e-05	-0.0856877	0.0171363	1.04441e-06
Triglyceride levels in LDL || id:ebi-a-GCST90092890	body mass index || the Finngen Biobank	268	0.0702644	0.0171881	4.35161e-05	7.90914e-05	1.07279	1.03725	1.10955	0.0619109	0.0233545	0.00802721	1.06387	1.01627	1.1137	0.0641945	0.042811	0.134934	1.0663	0.980478	1.15963	415.695	1.43018e-08	0.000143076	0.000923895	0.877048	0.0702644	0.0171881	5.76234e-05	0.0694804	0.0163565	2.99033e-05
Leucine levels || id:ebi-a-GCST90092891	body mass index || the Finngen Biobank	268	0.103125	0.0163499	2.8377e-10	1.02404e-09	1.10863	1.07367	1.14473	0.133454	0.0272075	9.34013e-07	1.14277	1.08343	1.20536	0.133489	0.0406379	0.00115728	1.14281	1.05531	1.23756	390.547	1.18475e-06	-0.000716227	0.000877448	0.415081	0.103125	0.0163499	1.17176e-09	0.0961147	0.0158094	4.18312e-09
Cholesterol levels in medium HDL || id:ebi-a-GCST90092892	body mass index || the Finngen Biobank	267	-0.127595	0.0161282	2.54788e-15	2.11474e-14	0.88021	0.852821	0.908479	-0.0856068	0.0235131	0.000271776	0.917955	0.876611	0.96125	-0.157947	0.0400038	0.000100919	0.853895	0.789501	0.923541	410.339	3.04958e-08	0.000715858	0.000863301	0.407732	-0.127595	0.0161282	6.87225e-14	NA	NA	NA
Cholesterol to total lipids ratio in medium HDL || id:ebi-a-GCST90092893	body mass index || the Finngen Biobank	267	-0.145036	0.0187432	1.00948e-14	7.18172e-14	0.864991	0.833791	0.897359	-0.137253	0.0235983	6.01876e-09	0.871749	0.832347	0.913017	-0.171201	0.0464812	0.000279133	0.842653	0.769277	0.923026	518.716	1.79427e-18	0.000617521	0.00100366	0.538905	-0.145036	0.0187432	2.10418e-13	-0.14462	0.0174622	6.28688e-15
Cholesteryl ester levels in medium HDL || id:ebi-a-GCST90092894	body mass index || the Finngen Biobank	267	-0.127287	0.0162414	4.60764e-15	3.47667e-14	0.880481	0.852894	0.90896	-0.0851016	0.0237876	0.000346821	0.918419	0.876582	0.962253	-0.159491	0.0402793	9.65102e-05	0.852578	0.787857	0.922615	412.917	1.90098e-08	0.000759517	0.000869243	0.383035	-0.127287	0.0162414	1.11106e-13	-0.117664	0.0160249	2.60179e-12
Cholesteryl esters to total lipids ratio in medium HDL || id:ebi-a-GCST90092895	body mass index || the Finngen Biobank	269	-0.131736	0.0188746	2.96126e-12	1.47471e-11	0.876572	0.844736	0.909607	-0.0991267	0.0241238	3.9724e-05	0.905628	0.863804	0.949477	-0.161238	0.0470258	0.000702277	0.851089	0.776151	0.933264	518.607	3.62183e-18	0.000695551	0.00101529	0.493889	-0.131736	0.0188746	2.32359e-11	-0.127359	0.0177324	6.93479e-12
Free cholesterol levels in medium HDL || id:ebi-a-GCST90092896	body mass index || the Finngen Biobank	267	-0.12551	0.0156461	1.04185e-15	9.26503e-15	0.882047	0.855408	0.909515	-0.0957938	0.0229822	3.07063e-05	0.908651	0.868629	0.950518	-0.146946	0.0388311	0.000190678	0.86334	0.800071	0.931613	395.581	4.1425e-07	0.000505571	0.000837996	0.546818	-0.12551	0.0156461	3.33868e-14	-0.121883	0.0153631	6.01067e-14
Free cholesterol to total lipids ratio in medium HDL || id:ebi-a-GCST90092897	body mass index || the Finngen Biobank	266	-0.153781	0.0164792	1.04077e-20	1.85108e-19	0.85746	0.830207	0.885608	-0.146666	0.0226542	9.53708e-11	0.863583	0.826077	0.902792	-0.162188	0.0408153	9.1366e-05	0.850282	0.78491	0.921097	458.132	1.69767e-12	0.000198473	0.00088121	0.821976	-0.153781	0.0164792	4.34613e-18	-0.161407	0.0159325	1.40437e-20
Total lipid levels in medium HDL || id:ebi-a-GCST90092898	body mass index || the Finngen Biobank	267	-0.103325	0.0155396	2.94781e-11	1.24407e-10	0.901834	0.87478	0.929724	-0.0701324	0.0259182	0.00681175	0.93227	0.886094	0.980853	-0.128999	0.0385623	0.000941098	0.878975	0.814989	0.947985	374.944	1.1841e-05	0.000605444	0.000832131	0.467512	-0.103325	0.0155396	1.66608e-10	NA	NA	NA
Concentration of medium HDL particles || id:ebi-a-GCST90092899	body mass index || the Finngen Biobank	267	-0.117777	0.015583	4.0913e-14	2.68088e-13	0.888894	0.862156	0.916462	-0.0906774	0.0245404	0.000219865	0.913312	0.870422	0.958316	-0.142247	0.0386707	0.000284181	0.867407	0.804092	0.935707	382.722	3.49039e-06	0.000577083	0.000834497	0.489836	-0.117777	0.015583	6.62564e-13	NA	NA	NA
Phospholipid levels in medium HDL || id:ebi-a-GCST90092900	body mass index || the Finngen Biobank	267	-0.0852584	0.0154291	3.27919e-08	9.38528e-08	0.918275	0.890921	0.946469	-0.0503293	0.0261788	0.0545399	0.950916	0.903355	1.00098	-0.108709	0.0382971	0.00488238	0.896991	0.832126	0.966913	364.728	5.43211e-05	0.000552986	0.000826381	0.503972	-0.0852584	0.0154291	7.81239e-08	NA	NA	NA
Phospholipids to total lipids ratio in medium HDL || id:ebi-a-GCST90092901	body mass index || the Finngen Biobank	265	0.180747	0.0180619	1.41855e-23	5.88698e-22	1.19811	1.15644	1.24129	0.182213	0.0243312	6.94732e-14	1.19987	1.14399	1.25848	0.199944	0.0446743	1.13577e-05	1.22133	1.11894	1.3331	476.614	2.10522e-14	-0.000453262	0.000964486	0.638779	0.180747	0.0180619	3.39493e-20	0.173242	0.0176523	1.45134e-19
Triglyceride levels in medium HDL || id:ebi-a-GCST90092902	body mass index || the Finngen Biobank	268	0.0477403	0.0176813	0.00693289	0.00948511	1.0489	1.01317	1.08589	0.0443094	0.02368	0.0613212	1.04531	0.997899	1.09496	0.0533694	0.0440403	0.226652	1.05482	0.967587	1.14992	437.604	2.08447e-10	-0.000132686	0.000950425	0.889076	0.0477403	0.0176813	0.00737579	0.0546049	0.0170141	0.00149397
Triglycerides to total lipids ratio in medium HDL || id:ebi-a-GCST90092903	body mass index || the Finngen Biobank	269	0.117132	0.0189051	5.79994e-10	2.00581e-09	1.12427	1.08337	1.16671	0.0927323	0.0238582	0.00010157	1.09717	1.04704	1.14969	0.139988	0.0471111	0.00323412	1.15026	1.0488	1.26153	530.878	1.7177e-19	-0.000538919	0.00101719	0.596682	0.117132	0.0189051	2.17592e-09	0.111026	0.0174501	8.76536e-10
Cholesterol levels in medium LDL || id:ebi-a-GCST90092904	body mass index || the Finngen Biobank	267	-0.0330985	0.0172157	0.0545334	0.0675562	0.967443	0.935344	1.00064	-0.0693282	0.0247982	0.00517891	0.93302	0.888756	0.97949	-0.0928615	0.0425959	0.0301335	0.91132	0.838325	0.99067	394.358	5.10287e-07	0.00140979	0.00091955	0.126438	-0.0330985	0.0172157	0.0556011	-0.0316294	0.0164103	0.0550059
Cholesterol to total lipids ratio in medium LDL || id:ebi-a-GCST90092905	body mass index || the Finngen Biobank	268	-0.119974	0.0171555	2.68451e-12	1.36417e-11	0.886943	0.857616	0.917274	-0.124914	0.0269285	3.5053e-06	0.882572	0.837198	0.930406	-0.155578	0.0426279	0.000316016	0.855921	0.787314	0.930506	395.13	5.49736e-07	0.000839912	0.00092053	0.362373	-0.119974	0.0171555	2.15347e-11	-0.118427	0.0166772	1.13763e-11
Cholesteryl ester levels in medium LDL || id:ebi-a-GCST90092906	body mass index || the Finngen Biobank	267	-0.0209646	0.0170262	0.218205	0.249234	0.979254	0.947114	1.01248	-0.0586854	0.0247795	0.0178699	0.943003	0.898298	0.989933	-0.0785202	0.0421361	0.0634995	0.924483	0.851201	1.00407	386.269	1.96554e-06	0.00135772	0.000909628	0.136728	-0.0209646	0.0170262	0.219293	-0.0191962	0.0162115	0.237439
Cholesteryl esters to total lipids ratio in medium LDL || id:ebi-a-GCST90092907	body mass index || the Finngen Biobank	267	0.0221832	0.0163277	0.174265	0.203718	1.02243	0.990229	1.05568	0.00540309	0.0229671	0.814012	1.00542	0.961162	1.05171	-0.00142505	0.0405582	0.971998	0.998576	0.922268	1.0812	359.932	0.000107458	0.000557026	0.00087579	0.525308	0.0221832	0.0163277	0.175416	0.0183763	0.0157107	0.243185
Free cholesterol levels in medium LDL || id:ebi-a-GCST90092908	body mass index || the Finngen Biobank	267	-0.0637172	0.0179475	0.000384931	0.000599049	0.93827	0.905838	0.971863	-0.0913827	0.0269071	0.000683215	0.912668	0.865783	0.962092	-0.125107	0.0444145	0.00521531	0.882402	0.808836	0.96266	430.967	6.06641e-10	0.00144812	0.000958793	0.132143	-0.0637172	0.0179475	0.000455045	-0.0777304	0.0166594	4.90677e-06
Free cholesterol to total lipids ratio in medium LDL || id:ebi-a-GCST90092909	body mass index || the Finngen Biobank	267	-0.119789	0.0185772	1.13192e-10	4.47379e-10	0.887107	0.855388	0.920003	-0.0925757	0.0239068	0.000107786	0.91158	0.869851	0.955311	-0.11541	0.0462049	0.013104	0.891001	0.813856	0.975458	508.254	2.32654e-17	-0.000103274	0.000997277	0.9176	-0.119789	0.0185772	5.30643e-10	-0.118942	0.0169247	1.82712e-11
Total lipid levels in medium LDL || id:ebi-a-GCST90092910	body mass index || the Finngen Biobank	267	-0.0245575	0.0171945	0.153229	0.183432	0.975742	0.943406	1.00919	-0.0667635	0.0244297	0.00627823	0.935416	0.891682	0.981296	-0.0836144	0.0425475	0.0504352	0.919786	0.846193	0.999779	393.828	5.58285e-07	0.00139313	0.000918504	0.130525	-0.0245575	0.0171945	0.154402	-0.0215846	0.0168805	0.202133
Concentration of medium LDL particles || id:ebi-a-GCST90092911	body mass index || the Finngen Biobank	267	-0.0264818	0.0168843	0.116782	0.141159	0.973866	0.942165	1.00663	-0.0667333	0.0242519	0.00592911	0.935445	0.89202	0.980983	-0.0658678	0.0418763	0.116932	0.936255	0.862478	1.01634	378.88	6.42285e-06	0.000929116	0.000904024	0.305002	-0.0264818	0.0168843	0.117971	-0.0207769	0.0162192	0.201317
Phospholipid levels in medium LDL || id:ebi-a-GCST90092912	body mass index || the Finngen Biobank	267	-0.0228618	0.0173293	0.187084	0.216669	0.977398	0.944757	1.01117	-0.0643973	0.0235463	0.00623943	0.937632	0.895343	0.981919	-0.0857038	0.0428601	0.0465625	0.917866	0.84391	0.998303	399.864	1.97714e-07	0.00148241	0.000925251	0.110309	-0.0228618	0.0173293	0.188218	-0.0238796	0.0167331	0.154737
Phospholipids to total lipids ratio in medium LDL || id:ebi-a-GCST90092913	body mass index || the Finngen Biobank	268	0.0178515	0.0164217	0.277007	0.310697	1.01801	0.985767	1.05131	0.0391665	0.0265061	0.139504	1.03994	0.987296	1.0954	0.00238993	0.0408898	0.953436	1.00239	0.925192	1.08604	367.04	4.60226e-05	0.000364464	0.000882455	0.679931	0.0178515	0.0164217	0.277987	0.0152011	0.0153789	0.323843
Triglyceride levels in medium LDL || id:ebi-a-GCST90092914	body mass index || the Finngen Biobank	268	0.0720172	0.0173553	3.3307e-05	6.1433e-05	1.07467	1.03873	1.11186	0.060722	0.0244422	0.0129804	1.0626	1.0129	1.11475	0.0655359	0.0432275	0.13069	1.06773	0.980993	1.16214	426.002	2.04009e-09	0.000152775	0.000932885	0.870039	0.0720172	0.0173553	4.48182e-05	0.0741629	0.0163356	8.55821e-06
Triglycerides to total lipids ratio in medium LDL || id:ebi-a-GCST90092915	body mass index || the Finngen Biobank	267	0.10692	0.0187186	1.11683e-08	3.52013e-08	1.11284	1.07276	1.15443	0.123763	0.0271346	5.08868e-06	1.13175	1.07313	1.19357	0.167304	0.0463444	0.000366039	1.18211	1.07947	1.29452	488.181	2.72058e-15	-0.0014244	0.00100044	0.155691	0.10692	0.0187186	2.98348e-08	0.114323	0.0178711	7.16978e-10
Cholesterol levels in medium VLDL || id:ebi-a-GCST90092916	body mass index || the Finngen Biobank	267	-0.057368	0.0175822	0.00110301	0.00163482	0.944247	0.912261	0.977354	-0.0681551	0.0233223	0.00347448	0.934116	0.892377	0.977807	-0.109292	0.0435544	0.0126938	0.896469	0.823116	0.976359	415.097	1.26953e-08	0.00122489	0.000940258	0.193803	-0.057368	0.0175822	0.00124721	-0.0509828	0.016377	0.00205675
Cholesterol to total lipids ratio in medium VLDL || id:ebi-a-GCST90092917	body mass index || the Finngen Biobank	265	-0.111241	0.0181481	8.80816e-10	3.00443e-09	0.894723	0.863456	0.927121	-0.119579	0.0270341	9.72114e-06	0.887294	0.841503	0.935576	-0.117291	0.0449467	0.00958558	0.889327	0.814333	0.971227	490.921	7.66764e-16	0.000142889	0.000970965	0.883117	-0.111241	0.0181481	3.19309e-09	-0.118061	0.0166262	1.18334e-11
Cholesteryl ester levels in medium VLDL || id:ebi-a-GCST90092918	body mass index || the Finngen Biobank	267	-0.0805752	0.0181839	9.37395e-06	1.89765e-05	0.922586	0.890283	0.95606	-0.105644	0.0245076	1.62771e-05	0.899745	0.857548	0.944019	-0.135284	0.0450401	0.002923	0.873468	0.799665	0.954083	449.6	1.37141e-11	0.00129057	0.000972327	0.18555	-0.0805752	0.0181839	1.37127e-05	-0.0864106	0.0169477	6.56327e-07
Cholesteryl esters to total lipids ratio in medium VLDL || id:ebi-a-GCST90092919	body mass index || the Finngen Biobank	265	-0.115904	0.0180837	1.4615e-10	5.68613e-10	0.89056	0.859548	0.922692	-0.117913	0.0266442	9.62265e-06	0.888773	0.84355	0.93642	-0.123534	0.0447862	0.0062177	0.883791	0.809519	0.964878	491.322	6.97562e-16	0.00018023	0.000967494	0.852364	-0.115904	0.0180837	6.689e-10	-0.120282	0.0167863	7.92774e-12
Free cholesterol levels in medium VLDL || id:ebi-a-GCST90092920	body mass index || the Finngen Biobank	267	-0.0223253	0.0170952	0.191571	0.220839	0.977922	0.945698	1.01124	-0.0540582	0.0230633	0.0190831	0.947377	0.905505	0.991185	-0.0676262	0.0423738	0.111693	0.93461	0.860124	1.01555	390.935	9.08792e-07	0.00106866	0.000914772	0.243765	-0.0223253	0.0170952	0.192699	-0.0159999	0.0162584	0.325968
Free cholesterol to total lipids ratio in medium VLDL || id:ebi-a-GCST90092921	body mass index || the Finngen Biobank	266	-0.091873	0.0188584	1.10629e-06	2.64872e-06	0.912221	0.879119	0.94657	-0.126225	0.0275087	4.46337e-06	0.881417	0.835152	0.930244	-0.0984934	0.0467761	0.0361806	0.906202	0.826815	0.993211	520.803	7.59253e-19	0.000156316	0.00101034	0.877163	-0.091873	0.0188584	1.90572e-06	-0.1042	0.0167891	2.12959e-09
Total lipid levels in medium VLDL || id:ebi-a-GCST90092922	body mass index || the Finngen Biobank	268	0.00869308	0.0173563	0.61647	0.655282	1.00873	0.974993	1.04364	-0.0192155	0.0229029	0.401471	0.980968	0.937906	1.02601	-0.0279104	0.0431611	0.518412	0.972475	0.893592	1.05832	412.162	2.7388e-08	0.00086283	0.000931475	0.355127	0.00869308	0.0173563	0.616883	0.0155541	0.0160072	0.332096
Concentration of medium VLDL particles || id:ebi-a-GCST90092923	body mass index || the Finngen Biobank	268	-0.005846	0.0175738	0.739396	0.760783	0.994171	0.96051	1.02901	-0.0369221	0.0233132	0.113254	0.963751	0.920705	1.00881	-0.0457636	0.04369	0.295838	0.955268	0.87687	1.04067	418.689	8.18658e-09	0.000940962	0.000942897	0.319212	-0.005846	0.0175738	0.739657	0.00294544	0.0160189	0.854255
Phospholipid levels in medium VLDL || id:ebi-a-GCST90092924	body mass index || the Finngen Biobank	267	-0.00633169	0.0170275	0.710005	0.73663	0.993688	0.961072	1.02741	-0.038356	0.0227334	0.0915628	0.96237	0.920431	1.00622	-0.0509528	0.0422087	0.228446	0.950324	0.874868	1.03229	389.017	1.25067e-06	0.00105262	0.000911207	0.249051	-0.00633169	0.0170275	0.710301	-0.00320388	0.0159018	0.84048
Phospholipids to total lipids ratio in medium VLDL || id:ebi-a-GCST90092925	body mass index || the Finngen Biobank	267	-0.0730966	0.0189728	0.000116819	0.000196539	0.929511	0.89558	0.964727	-0.0953334	0.0236884	5.71009e-05	0.90907	0.867827	0.952272	-0.0962539	0.0471234	0.0420825	0.908233	0.828105	0.996116	521.984	7.97255e-19	0.000546287	0.00101731	0.591724	-0.0730966	0.0189728	0.000146474	-0.0929072	0.0162769	3.12309e-08
Triglyceride levels in medium VLDL || id:ebi-a-GCST90092926	body mass index || the Finngen Biobank	268	0.0522399	0.0176117	0.00301499	0.00426552	1.05363	1.01788	1.09063	0.0212992	0.0240594	0.376007	1.02153	0.974474	1.07085	0.0269257	0.0438359	0.539583	1.02729	0.942714	1.11946	444.333	5.32644e-11	0.0005967	0.000946021	0.528747	0.0522399	0.0176117	0.00328795	0.0570047	0.0159496	0.000418334
Triglycerides to total lipids ratio in medium VLDL || id:ebi-a-GCST90092927	body mass index || the Finngen Biobank	266	0.101539	0.01872	5.82431e-08	1.61139e-07	1.10687	1.067	1.14824	0.127861	0.0274164	3.1063e-06	1.13639	1.07694	1.19913	0.113121	0.046429	0.0154942	1.11977	1.02237	1.22645	522.178	5.38671e-19	-0.00027346	0.00100284	0.785307	0.101539	0.01872	1.31277e-07	0.110546	0.0168124	2.63299e-10
Monounsaturated fatty acid levels || id:ebi-a-GCST90092928	body mass index || the Finngen Biobank	268	0.058624	0.0176631	0.000903342	0.00135501	1.06038	1.02429	1.09773	0.0375757	0.0230772	0.103469	1.03829	0.992374	1.08633	0.0272654	0.0439466	0.535512	1.02764	0.942829	1.12008	432.783	5.4382e-10	0.000739177	0.000948409	0.436445	0.058624	0.0176631	0.00102904	0.0634588	0.0165612	0.000159053
Ratio of monounsaturated fatty acids to total fatty acids || id:ebi-a-GCST90092929	body mass index || the Finngen Biobank	268	0.144121	0.01823	2.66434e-15	2.14007e-14	1.15502	1.11448	1.19704	0.0983349	0.0233107	2.45987e-05	1.10333	1.05406	1.15491	0.123216	0.0453639	0.00703701	1.13113	1.0349	1.23631	487.57	4.26633e-15	0.000493239	0.000979839	0.615108	0.144121	0.01823	7.04956e-14	0.146901	0.0175467	3.35403e-15
Total cholesterol minus HDL-C levels || id:ebi-a-GCST90092930	body mass index || the Finngen Biobank	267	-0.0581849	0.0173917	0.000821187	0.0012468	0.943476	0.911857	0.976191	-0.0800415	0.023119	0.000535876	0.923078	0.882184	0.965868	-0.112897	0.0430659	0.00926082	0.893243	0.82094	0.971915	408.312	4.40728e-08	0.00129062	0.000929693	0.166235	-0.0581849	0.0173917	0.000939515	-0.0545484	0.0165469	0.00111341
Omega-3 fatty acid levels || id:ebi-a-GCST90092931	body mass index || the Finngen Biobank	267	-0.00949914	0.0163193	0.560513	0.604189	0.990546	0.959364	1.02274	0.00666562	0.0277059	0.809877	1.00669	0.953479	1.06287	-0.0473338	0.0404858	0.243395	0.953769	0.88101	1.03254	386.961	1.75515e-06	0.000891472	0.00087302	0.308122	-0.00949914	0.0163193	0.561006	-0.00700805	0.0160042	0.661824
Ratio of omega-3 fatty acids to total fatty acids || id:ebi-a-GCST90092932	body mass index || the Finngen Biobank	268	-0.0126093	0.0167515	0.451615	0.495384	0.98747	0.955575	1.02043	0.0220997	0.0239289	0.355717	1.02235	0.975504	1.07144	-0.0336151	0.041674	0.420606	0.966944	0.891102	1.04924	409.326	4.58309e-08	0.000494969	0.000898931	0.582356	-0.0126093	0.0167515	0.452278	-0.0103341	0.0165058	0.531793
Omega-6 fatty acid levels || id:ebi-a-GCST90092933	body mass index || the Finngen Biobank	266	-0.0656885	0.016909	0.000102403	0.000173458	0.936423	0.905897	0.967977	-0.0645491	0.0269796	0.0167331	0.93749	0.889204	0.988399	-0.100416	0.041856	0.0171304	0.904461	0.833223	0.98179	397.034	2.6164e-07	0.000819384	0.000903353	0.365209	-0.0656885	0.016909	0.000129418	-0.0649005	0.0163601	9.391e-05
Ratio of omega-6 fatty acids to omega-3 fatty acids || id:ebi-a-GCST90092934	body mass index || the Finngen Biobank	269	-0.0145962	0.0172416	0.397236	0.439607	0.98551	0.952762	1.01938	-0.0366265	0.0263511	0.164545	0.964036	0.915509	1.01513	0.0159681	0.042956	0.710388	1.0161	0.93405	1.10535	435.79	3.85246e-10	-0.000720505	0.00092734	0.437871	-0.0145962	0.0172416	0.397991	-0.0257678	0.0161246	0.111224
Ratio of omega-6 fatty acids to total fatty acids || id:ebi-a-GCST90092935	body mass index || the Finngen Biobank	269	-0.120367	0.0177255	1.11653e-11	5.14844e-11	0.886595	0.856322	0.917938	-0.0889899	0.023419	0.000144749	0.914855	0.873811	0.957826	-0.0886682	0.044163	0.0456773	0.915149	0.839266	0.997893	463.193	1.32166e-12	-0.000747234	0.000953377	0.433866	-0.120367	0.0177255	7.1754e-11	-0.126885	0.0165981	3.90091e-13
Phenylalanine levels || id:ebi-a-GCST90092936	body mass index || the Finngen Biobank	269	0.108191	0.0162656	2.90014e-11	1.24407e-10	1.11426	1.0793	1.15036	0.120912	0.0240159	4.78746e-07	1.12853	1.07663	1.18292	0.127699	0.0405492	0.00182297	1.13621	1.0494	1.2302	358.593	0.000177936	-0.000459863	0.000875381	0.59979	0.108191	0.0162656	1.62384e-10	NA	NA	NA
Phosphatidylcholine levels || id:ebi-a-GCST90092937	body mass index || the Finngen Biobank	267	-0.101926	0.0154337	3.99862e-11	1.63222e-10	0.903097	0.876187	0.930833	-0.0963332	0.0286098	0.000759535	0.908161	0.858637	0.960542	-0.1369	0.0382407	0.000408624	0.872057	0.809085	0.939931	363.56	6.42615e-05	0.000825303	0.000825625	0.318411	-0.101926	0.0154337	2.16436e-10	NA	NA	NA
Phosphoglycerides levels || id:ebi-a-GCST90092938	body mass index || the Finngen Biobank	267	-0.0847225	0.0156642	6.34893e-08	1.73723e-07	0.918767	0.890988	0.947412	-0.0832252	0.026999	0.00205254	0.920144	0.872718	0.970148	-0.123565	0.038799	0.00162202	0.883764	0.819049	0.953593	366.977	3.91589e-05	0.000916554	0.000837665	0.274871	-0.0847225	0.0156642	1.41474e-07	-0.0814683	0.0153502	2.35315e-07
Polyunsaturated fatty acid levels || id:ebi-a-GCST90092939	body mass index || the Finngen Biobank	267	-0.0639561	0.0170539	0.000176671	0.000291332	0.938046	0.90721	0.969931	-0.0584823	0.0279277	0.036255	0.943195	0.892954	0.996263	-0.103741	0.0422959	0.014822	0.901459	0.829741	0.979374	412.095	2.2112e-08	0.00093855	0.000913099	0.304947	-0.0639561	0.0170539	0.000216819	-0.056258	0.0163429	0.000670364
Ratio of polyunsaturated fatty acids to monounsaturated fatty acids || id:ebi-a-GCST90092940	body mass index || the Finngen Biobank	269	-0.134512	0.0187152	6.60656e-13	3.65563e-12	0.874142	0.842658	0.906803	-0.102554	0.0231759	9.6426e-06	0.902529	0.862449	0.944472	-0.112194	0.0466583	0.016872	0.893871	0.815752	0.97947	518.117	4.08429e-18	-0.000526106	0.00100725	0.601882	-0.134512	0.0187152	6.56874e-12	-0.134155	0.0179166	1.04169e-12
Ratio of polyunsaturated fatty acids to total fatty acids || id:ebi-a-GCST90092941	body mass index || the Finngen Biobank	269	-0.120621	0.0184966	6.97274e-11	2.80034e-10	0.88637	0.854811	0.919093	-0.0827652	0.0234261	0.000410815	0.920567	0.879255	0.963821	-0.0908129	0.0460935	0.0498502	0.913189	0.834305	0.999531	502.935	1.59825e-16	-0.000702668	0.000995063	0.480708	-0.120621	0.0184966	3.45462e-10	-0.123302	0.0178554	3.69596e-11
Pyruvate levels || id:ebi-a-GCST90092942	body mass index || the Finngen Biobank	269	0.0214854	0.0159143	0.176995	0.205943	1.02172	0.99034	1.05409	0.0449345	0.027253	0.0991901	1.04596	0.991555	1.10335	0.0408221	0.0396742	0.304443	1.04167	0.963735	1.1259	342.147	0.00146215	-0.000455826	0.000856485	0.595026	0.0214854	0.0159143	0.178135	0.0164855	0.0154955	0.288341
Remnant cholesterol (non-HDL, non-LDL -cholesterol) || id:ebi-a-GCST90092943	body mass index || the Finngen Biobank	267	-0.0469909	0.0171851	0.00624929	0.00859709	0.954096	0.922495	0.98678	-0.0797806	0.0235134	0.000691356	0.923319	0.881732	0.966867	-0.0925061	0.042598	0.0307724	0.911644	0.83862	0.991026	399.738	2.02094e-07	0.0010737	0.000919601	0.24403	-0.0469909	0.0171851	0.00666906	-0.0408938	0.0164225	0.0133859
Cholesterol levels in small HDL || id:ebi-a-GCST90092944	body mass index || the Finngen Biobank	269	-0.0476762	0.0184073	0.00959569	0.0127771	0.953442	0.919657	0.988469	-0.0672229	0.0298309	0.0242297	0.934987	0.881887	0.991284	-0.130142	0.0455813	0.00463925	0.877971	0.802935	0.960019	460.179	2.52462e-12	0.00194398	0.000984013	0.0492336	-0.0476762	0.0184073	0.0101206	-0.0359022	0.0160236	0.0258952
Cholesterol to total lipids ratio in small HDL || id:ebi-a-GCST90092945	body mass index || the Finngen Biobank	267	-0.0960407	0.0180204	9.84544e-08	2.63604e-07	0.908427	0.876901	0.941086	-0.0578476	0.0253359	0.0224171	0.943794	0.898071	0.991844	-0.138079	0.0447294	0.00223648	0.87103	0.797919	0.95084	449.84	1.30394e-11	0.000991361	0.000965449	0.305432	-0.0960407	0.0180204	2.10158e-07	-0.095881	0.0164001	1.5013e-08
Cholesteryl ester levels in small HDL || id:ebi-a-GCST90092946	body mass index || the Finngen Biobank	269	-0.0403426	0.0185178	0.0293629	0.0376874	0.96046	0.926226	0.995961	-0.0613719	0.0290553	0.0346658	0.940473	0.888411	0.995586	-0.130689	0.0457931	0.00465707	0.877491	0.802163	0.959892	462.664	1.4813e-12	0.00212974	0.000988579	0.0321078	-0.0403426	0.0185178	0.0302343	-0.024623	0.0162957	0.131995
Cholesteryl esters to total lipids ratio in small HDL || id:ebi-a-GCST90092947	body mass index || the Finngen Biobank	268	-0.0573122	0.0176532	0.00116804	0.00172095	0.944299	0.912185	0.977544	-0.0390245	0.027208	0.151486	0.961727	0.911784	1.01441	-0.120362	0.0437697	0.00637028	0.886599	0.81371	0.966017	439.506	1.42177e-10	0.00148616	0.000944574	0.116823	-0.0573122	0.0176532	0.00131723	-0.0591185	0.0160988	0.00029123
Free cholesterol levels in small HDL || id:ebi-a-GCST90092948	body mass index || the Finngen Biobank	268	-0.0583353	0.0172305	0.000710252	0.00109168	0.943334	0.912008	0.975736	-0.062816	0.0291776	0.0313278	0.939116	0.886917	0.994388	-0.108659	0.0427429	0.0115847	0.897036	0.824948	0.975424	415.86	1.38718e-08	0.00118654	0.000922502	0.199484	-0.0583353	0.0172305	0.000817053	-0.05154	0.0164159	0.00188305
Free cholesterol to total lipids ratio in small HDL || id:ebi-a-GCST90092949	body mass index || the Finngen Biobank	266	-0.12566	0.0175264	7.51467e-13	4.06772e-12	0.881915	0.852134	0.912737	-0.116275	0.025235	4.07129e-06	0.89023	0.84727	0.935368	-0.101078	0.0434274	0.0206935	0.903862	0.830111	0.984166	453.77	4.32641e-12	-0.000580505	0.000938125	0.536587	-0.12566	0.0175264	7.48762e-12	-0.125224	0.0164324	4.67699e-13
Total lipid levels in small HDL || id:ebi-a-GCST90092950	body mass index || the Finngen Biobank	267	-0.00842724	0.0174667	0.629468	0.662581	0.991608	0.958235	1.02614	-0.0384876	0.0252614	0.127615	0.962244	0.915761	1.01109	-0.0812196	0.0431481	0.0608851	0.921991	0.847224	1.00336	410.727	2.84141e-08	0.00171744	0.000931695	0.0663952	-0.00842724	0.0174667	0.629865	0.00185345	0.0162803	0.909447
Concentration of small HDL particles || id:ebi-a-GCST90092951	body mass index || the Finngen Biobank	269	-0.032685	0.0183141	0.0743117	0.091602	0.967843	0.933718	1.00322	-0.0611237	0.0280412	0.0292734	0.940707	0.8904	0.993856	-0.114375	0.0453542	0.0122571	0.891923	0.816058	0.974841	454.022	9.30973e-12	0.00192568	0.000979103	0.0502436	-0.032685	0.0183141	0.0754427	-0.025913	0.0161683	0.110206
Phospholipid levels in small HDL || id:ebi-a-GCST90092952	body mass index || the Finngen Biobank	267	-0.0077889	0.0171523	0.649756	0.676943	0.992241	0.959438	1.02617	-0.0129964	0.0244242	0.594649	0.987088	0.940948	1.03549	-0.072428	0.0424213	0.0889282	0.930133	0.855924	1.01078	400.724	1.70126e-07	0.00152507	0.000916001	0.0971099	-0.0077889	0.0171523	0.650126	0.00160996	0.0158231	0.919035
Phospholipids to total lipids ratio in small HDL || id:ebi-a-GCST90092953	body mass index || the Finngen Biobank	267	0.0081836	0.016169	0.612765	0.654843	1.00822	0.976767	1.04068	0.0264037	0.0287485	0.35839	1.02676	0.9705	1.08627	0.0425903	0.0401176	0.289367	1.04351	0.964602	1.12887	375.393	1.10507e-05	-0.000811529	0.000865933	0.349523	0.0081836	0.016169	0.613184	0.00419113	0.0150114	0.780314
Triglyceride levels in small HDL || id:ebi-a-GCST90092954	body mass index || the Finngen Biobank	269	0.105063	0.0184494	1.23625e-08	3.84782e-08	1.11078	1.07133	1.15168	0.0980737	0.0236878	3.46899e-05	1.10304	1.053	1.15546	0.0925011	0.0460063	0.0453712	1.09691	1.00233	1.20042	495.391	9.46367e-16	0.000296132	0.000993214	0.765816	0.105063	0.0184494	3.2442e-08	0.102223	0.0175071	1.53205e-08
Triglycerides to total lipids ratio in small HDL || id:ebi-a-GCST90092955	body mass index || the Finngen Biobank	269	0.125938	0.0189326	2.89354e-11	1.24407e-10	1.13421	1.09289	1.17709	0.104456	0.0231256	6.27541e-06	1.11011	1.06091	1.16158	0.142212	0.0472005	0.0028358	1.15282	1.05095	1.26456	541.573	1.13875e-20	-0.000383691	0.00101905	0.70683	0.125938	0.0189326	1.62067e-10	0.125591	0.0176929	1.16577e-11
Cholesterol levels in small LDL || id:ebi-a-GCST90092956	body mass index || the Finngen Biobank	267	-0.0352037	0.0173356	0.0422832	0.0531743	0.965409	0.933157	0.998775	-0.0717021	0.0248178	0.00386299	0.930808	0.886614	0.977205	-0.0934945	0.0429049	0.0302045	0.910743	0.837287	0.990643	400.534	1.75858e-07	0.00137505	0.000926216	0.138842	-0.0352037	0.0173356	0.0432778	-0.0298906	0.0167959	0.0762863
Cholesterol to total lipids ratio in small LDL || id:ebi-a-GCST90092957	body mass index || the Finngen Biobank	269	-0.102768	0.0177796	7.46537e-09	2.41413e-08	0.902336	0.871433	0.934335	-0.12484	0.0258347	1.34999e-06	0.882638	0.839058	0.928482	-0.153162	0.0442176	0.000620152	0.85799	0.786763	0.935667	426.07	2.56122e-09	0.00118798	0.000954584	0.214406	-0.102768	0.0177796	2.07039e-08	-0.105814	0.0169018	1.53824e-09
Cholesteryl ester levels in small LDL || id:ebi-a-GCST90092958	body mass index || the Finngen Biobank	267	-0.0234946	0.0171454	0.17059	0.200362	0.976779	0.9445	1.01016	-0.0632319	0.0238923	0.00813212	0.938726	0.89578	0.983731	-0.0799128	0.0424411	0.0608079	0.923197	0.849508	1.00328	392.193	7.35945e-07	0.00133088	0.000916209	0.147518	-0.0234946	0.0171454	0.171745	-0.0179075	0.016526	0.279535
Cholesteryl esters to total lipids ratio in small LDL || id:ebi-a-GCST90092959	body mass index || the Finngen Biobank	267	-0.000406821	0.0166476	0.980504	0.984458	0.999593	0.967504	1.03275	-0.00612945	0.0241829	0.799911	0.993889	0.94788	1.04213	-0.0397077	0.0412995	0.337198	0.96107	0.88634	1.0421	371.114	2.11915e-05	0.000927298	0.000891805	0.299381	-0.000406821	0.0166476	0.980522	-0.00300871	0.0161229	0.85211
Free cholesterol levels in small LDL || id:ebi-a-GCST90092960	body mass index || the Finngen Biobank	267	-0.0616755	0.0181023	0.000656663	0.00101558	0.940188	0.907415	0.974145	-0.0844581	0.0272228	0.0019191	0.91901	0.87126	0.969377	-0.118516	0.044829	0.0086882	0.888237	0.813523	0.969813	439.213	1.16639e-10	0.0013408	0.000967731	0.167062	-0.0616755	0.0181023	0.000758284	-0.0714333	0.0170165	3.68966e-05
Free cholesterol to total lipids ratio in small LDL || id:ebi-a-GCST90092961	body mass index || the Finngen Biobank	267	-0.0927027	0.0185352	5.69053e-07	1.43125e-06	0.911464	0.878946	0.945186	-0.0534017	0.0238729	0.025292	0.947999	0.904663	0.993411	-0.0965979	0.0461043	0.037102	0.907921	0.829475	0.993786	495.027	5.48983e-16	9.18506e-05	0.000995073	0.926525	-0.0927027	0.0185352	1.03466e-06	-0.0977137	0.0172013	3.5507e-08
Total lipid levels in small LDL || id:ebi-a-GCST90092962	body mass index || the Finngen Biobank	267	-0.0245046	0.0172382	0.155163	0.184859	0.975793	0.943375	1.00933	-0.0565822	0.0245008	0.0209212	0.944989	0.900681	0.991476	-0.0797577	0.0426802	0.0627638	0.92334	0.849242	1.0039	397.165	3.15614e-07	0.00130339	0.000921365	0.158352	-0.0245046	0.0172382	0.156334	NA	NA	NA
Concentration of small LDL particles || id:ebi-a-GCST90092963	body mass index || the Finngen Biobank	267	-0.0171044	0.0172018	0.320057	0.357373	0.983041	0.95045	1.01675	-0.0473002	0.0230931	0.0405363	0.953801	0.911592	0.997964	-0.0548807	0.0426738	0.199548	0.946598	0.870645	1.02918	394.925	4.6329e-07	0.000891136	0.000921237	0.334263	-0.0171044	0.0172018	0.320961	-0.016686	0.0165667	0.31476
Phospholipid levels in small LDL || id:ebi-a-GCST90092964	body mass index || the Finngen Biobank	267	-0.0255591	0.0174117	0.142123	0.17096	0.974765	0.94206	1.0086	-0.0457333	0.026732	0.0871163	0.955297	0.906533	1.00668	-0.0781551	0.0431287	0.0710971	0.924821	0.849857	1.0064	407.093	5.49176e-08	0.0012407	0.000931043	0.183812	-0.0255591	0.0174117	0.143304	-0.0309735	0.0168728	0.0675256
Phospholipids to total lipids ratio in small LDL || id:ebi-a-GCST90092965	body mass index || the Finngen Biobank	267	-0.0039641	0.0168349	0.813844	0.833939	0.996044	0.963714	1.02946	-0.0122572	0.0235399	0.602576	0.987818	0.943277	1.03446	0.0277722	0.0417967	0.506975	1.02816	0.947291	1.11594	379.459	5.86353e-06	-0.000748791	0.000902526	0.407477	-0.0039641	0.0168349	0.814025	0.00091671	0.0165655	0.955911
Triglyceride levels in small LDL || id:ebi-a-GCST90092966	body mass index || the Finngen Biobank	267	0.0648671	0.0173885	0.000191133	0.000313106	1.06702	1.03126	1.10401	0.0687307	0.0233491	0.00324405	1.07115	1.02323	1.12131	0.0687327	0.0432974	0.113602	1.07115	0.983999	1.16602	430.506	6.64262e-10	-9.12529e-05	0.000935724	0.922386	0.0648671	0.0173885	0.000233641	0.0679912	0.016373	4.44537e-05
Triglycerides to total lipids ratio in small LDL || id:ebi-a-GCST90092967	body mass index || the Finngen Biobank	266	0.100621	0.0183927	4.4829e-08	1.25421e-07	1.10586	1.0667	1.14645	0.0802904	0.0268479	0.00278463	1.0836	1.02805	1.14215	0.135008	0.0455868	0.00333952	1.14455	1.04672	1.25152	484.319	4.88253e-15	-0.000811491	0.000984215	0.410396	0.100621	0.0183927	1.03746e-07	0.108582	0.0175237	2.2201e-09
Cholesterol levels in small VLDL || id:ebi-a-GCST90092968	body mass index || the Finngen Biobank	268	0.00125089	0.0174286	0.942783	0.950417	1.00125	0.967626	1.03605	-0.0161229	0.0224251	0.472163	0.984006	0.941693	1.02822	-0.0356782	0.0433347	0.411066	0.964951	0.886376	1.05049	410.508	3.70098e-08	0.00087057	0.000935269	0.352789	0.00125089	0.0174286	0.942837	0.00937944	0.0156045	0.54831
Cholesterol to total lipids ratio in small VLDL || id:ebi-a-GCST90092969	body mass index || the Finngen Biobank	266	-0.0724249	0.0185457	9.41431e-05	0.000161799	0.930136	0.896933	0.964568	-0.120347	0.0242983	7.31262e-07	0.886613	0.845378	0.929859	-0.110931	0.0459224	0.0163881	0.895001	0.817962	0.979294	484.278	4.92835e-15	0.000909257	0.000991962	0.360176	-0.0724249	0.0185457	0.000119525	-0.0904264	0.0166171	1.21876e-07
Cholesteryl ester levels in small VLDL || id:ebi-a-GCST90092970	body mass index || the Finngen Biobank	268	0.0160504	0.0172724	0.352758	0.392128	1.01618	0.982354	1.05117	-0.0057221	0.0234635	0.80733	0.994294	0.949604	1.04109	-0.0178095	0.0429538	0.678754	0.982348	0.90303	1.06863	404.5	1.08541e-07	0.000798245	0.000927068	0.38999	0.0160504	0.0172724	0.353597	0.0150956	0.015725	0.337951
Cholesteryl esters to total lipids ratio in small VLDL || id:ebi-a-GCST90092971	body mass index || the Finngen Biobank	268	-0.0335569	0.0192256	0.0809109	0.0992454	0.967	0.931239	1.00413	-0.0684812	0.0233156	0.00331257	0.933811	0.892097	0.977475	-0.0691963	0.0478088	0.148975	0.933144	0.849675	1.02481	512.762	1.08317e-17	0.000840305	0.00103195	0.416207	-0.0335569	0.0192256	0.0820613	-0.0412558	0.0168292	0.0148846
Free cholesterol levels in small VLDL || id:ebi-a-GCST90092972	body mass index || the Finngen Biobank	267	-0.0194531	0.017071	0.254478	0.28672	0.980735	0.948463	1.0141	-0.0644707	0.0236865	0.00649211	0.937564	0.895032	0.982117	-0.0668811	0.042302	0.115062	0.935306	0.860886	1.01616	389.721	1.11268e-06	0.00111886	0.000913232	0.221601	-0.0194531	0.017071	0.255503	-0.016022	0.0159114	0.314882
Free cholesterol to total lipids ratio in small VLDL || id:ebi-a-GCST90092973	body mass index || the Finngen Biobank	266	-0.112327	0.018563	1.43842e-09	4.84007e-09	0.893752	0.861818	0.926868	-0.115259	0.0289339	6.78982e-05	0.891135	0.842005	0.943132	-0.153052	0.0459854	0.000998223	0.858085	0.784127	0.939018	506.182	2.76511e-17	0.000961069	0.000992837	0.333929	-0.112327	0.018563	4.88755e-09	-0.123375	0.0167887	2.59264e-12
Total lipid levels in small VLDL || id:ebi-a-GCST90092974	body mass index || the Finngen Biobank	268	0.0355848	0.0170981	0.0374147	0.0472907	1.03623	1.00207	1.07154	-0.000495891	0.0234038	0.983095	0.999504	0.954691	1.04642	0.0121762	0.042556	0.775007	1.01225	0.931244	1.1003	404.795	1.03017e-07	0.000551813	0.000918435	0.548473	0.0355848	0.0170981	0.0383677	0.038107	0.0159188	0.0173717
Concentration of small VLDL particles || id:ebi-a-GCST90092975	body mass index || the Finngen Biobank	268	0.0422854	0.0172155	0.0140401	0.0184973	1.04319	1.00858	1.07899	0.0105375	0.0232577	0.650494	1.01059	0.965559	1.05773	0.0223636	0.0428563	0.602224	1.02262	0.940226	1.11222	413.04	2.33257e-08	0.000469619	0.000924917	0.612055	0.0422854	0.0172155	0.0146773	0.0447691	0.0160403	0.00563739
Phospholipid levels in small VLDL || id:ebi-a-GCST90092976	body mass index || the Finngen Biobank	268	0.00373251	0.0173774	0.829931	0.843481	1.00374	0.970128	1.03852	-0.0282827	0.0239567	0.237771	0.972114	0.927523	1.01885	-0.0317837	0.0432153	0.462699	0.968716	0.890043	1.05434	409.902	4.13039e-08	0.00083723	0.000932666	0.370171	0.00373251	0.0173774	0.830095	0.0116515	0.0156511	0.457267
Phospholipids to total lipids ratio in small VLDL || id:ebi-a-GCST90092977	body mass index || the Finngen Biobank	266	-0.104528	0.0186561	2.10827e-08	6.32482e-08	0.90075	0.868408	0.934296	-0.103922	0.0277153	0.000177087	0.901295	0.853641	0.95161	-0.145993	0.0462139	0.00176686	0.864164	0.789329	0.946094	509.182	1.33362e-17	0.000978528	0.000997767	0.32763	-0.104528	0.0186561	5.27681e-08	-0.121568	0.0169605	7.88183e-12
Triglyceride levels in small VLDL || id:ebi-a-GCST90092978	body mass index || the Finngen Biobank	269	0.0676184	0.0179154	0.000160449	0.000266791	1.06996	1.03304	1.1082	0.0749884	0.0243297	0.00205489	1.07787	1.02768	1.13052	0.0659081	0.0446876	0.141427	1.06813	0.978554	1.1659	468.173	4.48214e-13	4.03169e-05	0.000964696	0.966695	0.0676184	0.0179154	0.000197578	0.0722663	0.0164268	1.57921e-05
Triglycerides to total lipids ratio in small VLDL || id:ebi-a-GCST90092979	body mass index || the Finngen Biobank	265	0.0881302	0.0179929	9.67879e-07	2.33982e-06	1.09213	1.05429	1.13133	0.122139	0.0271705	6.94813e-06	1.12991	1.07131	1.19171	0.124292	0.0444934	0.00559771	1.13235	1.03778	1.23553	458.334	1.22627e-12	-0.000854233	0.000961205	0.374971	0.0881302	0.0179929	1.6892e-06	0.100793	0.0166918	5.34906e-09
Saturated fatty acid levels || id:ebi-a-GCST90092980	body mass index || the Finngen Biobank	268	0.00833371	0.0173326	0.63065	0.662581	1.00837	0.974688	1.04321	0.00384476	0.0243935	0.874761	1.00385	0.956986	1.05301	-0.0281657	0.0431029	0.514029	0.972227	0.893466	1.05793	416.528	1.22533e-08	0.000860368	0.000930212	0.355848	0.00833371	0.0173326	0.631044	0.01533	0.016774	0.361591
Ratio of saturated fatty acids to total fatty acids || id:ebi-a-GCST90092981	body mass index || the Finngen Biobank	269	0.0402016	0.0184871	0.0296624	0.0378765	1.04102	1.00397	1.07943	0.0269858	0.024683	0.274263	1.02735	0.978834	1.07828	0.014057	0.0460793	0.760558	1.01416	0.926577	1.11001	477.026	6.325e-14	0.000616311	0.00099476	0.536078	0.0402016	0.0184871	0.0305371	0.0308451	0.0176501	0.0816894
Sphingomyelin levels || id:ebi-a-GCST90092982	body mass index || the Finngen Biobank	266	-0.109229	0.0165272	3.8685e-11	1.60543e-10	0.896525	0.867949	0.926042	-0.124152	0.0286075	1.42587e-05	0.883246	0.835084	0.934185	-0.167157	0.0407882	5.5456e-05	0.846066	0.781061	0.916482	414.168	1.1979e-08	0.00136682	0.000880308	0.121701	-0.109229	0.0165272	2.11592e-10	-0.115688	0.0158877	3.82709e-12
Ratio of triglycerides to phosphoglycerides || id:ebi-a-GCST90092983	body mass index || the Finngen Biobank	268	0.11905	0.018657	1.7591e-10	6.69625e-10	1.12643	1.08598	1.16838	0.109956	0.023293	2.35208e-06	1.11623	1.06641	1.16837	0.128099	0.0465147	0.00629428	1.13667	1.03762	1.24516	545.891	2.61229e-21	-0.000213619	0.0010056	0.831935	0.11905	0.018657	7.73388e-10	0.131401	0.0166792	8.89849e-14
Total concentration of branched-chain amino acids (leucine + isoleucine + valine) || id:ebi-a-GCST90092984	body mass index || the Finngen Biobank	269	0.13236	0.0170492	8.26763e-15	6.05482e-14	1.14152	1.104	1.18031	0.156745	0.0240493	7.1428e-11	1.1697	1.11584	1.22615	0.164363	0.0424697	0.000136802	1.17864	1.0845	1.28095	420.802	6.95535e-09	-0.000754429	0.000916855	0.411331	0.13236	0.0170492	1.75242e-13	0.128391	0.0167353	3.18262e-13
Total cholesterol levels || id:ebi-a-GCST90092985	body mass index || the Finngen Biobank	266	-0.102756	0.0172521	2.58219e-09	8.57288e-09	0.902347	0.872345	0.933381	-0.139016	0.0278802	6.15837e-07	0.870214	0.823937	0.919091	-0.15894	0.0426068	0.000234037	0.853047	0.784703	0.927344	420.114	3.90324e-09	0.0013256	0.000919533	0.1506	-0.102756	0.0172521	8.17959e-09	-0.108666	0.0161839	1.17335e-10
Total esterified cholesterol levels || id:ebi-a-GCST90092986	body mass index || the Finngen Biobank	266	-0.108625	0.0172797	3.2517e-10	1.15667e-09	0.897067	0.867193	0.927969	-0.145424	0.0279348	1.93108e-07	0.864655	0.818586	0.913317	-0.165879	0.0426688	0.000128137	0.847148	0.779182	0.921043	424.342	1.73177e-09	0.00135087	0.000920875	0.143583	-0.108625	0.0172797	1.33204e-09	-0.11296	0.0163956	4.14758e-11
Total fatty acid levels || id:ebi-a-GCST90092987	body mass index || the Finngen Biobank	268	-0.000204934	0.0174318	0.99062	0.99062	0.999795	0.966213	1.03454	-0.00130264	0.0247122	0.957961	0.998698	0.951478	1.04826	-0.0345997	0.0433582	0.425585	0.965992	0.887292	1.05167	420.316	6.03023e-09	0.000810758	0.000935723	0.387024	-0.000204934	0.0174318	0.990629	0.0146952	0.0161636	0.364102
Total free cholesterol levels || id:ebi-a-GCST90092988	body mass index || the Finngen Biobank	267	-0.0907219	0.0175645	2.40347e-07	6.36664e-07	0.913272	0.882366	0.94526	-0.123274	0.0264819	3.23934e-06	0.884022	0.839307	0.931118	-0.141917	0.043516	0.00125443	0.867693	0.796755	0.944947	431.788	5.15869e-10	0.00120768	0.000939411	0.199715	-0.0907219	0.0175645	4.71748e-07	-0.0837031	0.0162843	5.37498e-07
Total lipid levels in lipoprotein particles || id:ebi-a-GCST90092989	body mass index || the Finngen Biobank	267	-0.0618378	0.0169963	0.000274444	0.000435265	0.940035	0.909236	0.971878	-0.0876409	0.0263517	0.000881602	0.91609	0.869976	0.964648	-0.108526	0.0421222	0.0105236	0.897155	0.826062	0.974367	399.595	2.07187e-07	0.00110137	0.00090933	0.226901	-0.0618378	0.0169963	0.000329597	-0.0536074	0.0161518	0.00103069
Total concentration of lipoprotein particles || id:ebi-a-GCST90092990	body mass index || the Finngen Biobank	267	-0.11457	0.0160653	9.92657e-13	5.25897e-12	0.891749	0.864108	0.920276	-0.0971479	0.0272269	0.000359601	0.907422	0.860267	0.957162	-0.168663	0.0397116	2.99898e-05	0.844794	0.781533	0.913175	388.579	1.34473e-06	0.00127652	0.000857419	0.13773	-0.11457	0.0160653	9.38403e-12	-0.112282	0.0158266	1.18431e-11
Total phospholipid levels in lipoprotein particles || id:ebi-a-GCST90092991	body mass index || the Finngen Biobank	266	-0.0879858	0.0158493	2.83388e-08	8.3016e-08	0.915774	0.887763	0.944669	-0.115547	0.0276457	2.92082e-05	0.890879	0.843891	0.940484	-0.133072	0.0391751	0.000786712	0.875402	0.810701	0.945266	367.83	2.90392e-05	0.00106383	0.000845503	0.209422	-0.0879858	0.0158493	6.87559e-08	-0.0854882	0.0156186	1.02589e-07
Total triglycerides levels || id:ebi-a-GCST90092992	body mass index || the Finngen Biobank	268	0.0762214	0.0181284	2.61621e-05	5.01105e-05	1.0792	1.04153	1.11824	0.0684581	0.0231576	0.00311476	1.07086	1.02334	1.12058	0.0613771	0.045147	0.175142	1.0633	0.973253	1.16168	476.056	5.85108e-14	0.000349898	0.000974299	0.719784	0.0762214	0.0181284	3.57317e-05	0.0828437	0.0159292	4.01486e-07
Tyrosine levels || id:ebi-a-GCST90092993	body mass index || the Finngen Biobank	267	0.138162	0.0173692	1.79975e-15	1.5453e-14	1.14816	1.10973	1.18792	0.180796	0.0250689	5.51425e-13	1.19817	1.14072	1.25851	0.229233	0.042729	1.76762e-07	1.25763	1.1566	1.3675	410.729	2.83993e-08	-0.00214811	0.00092232	0.0206098	0.138162	0.0173692	5.18834e-14	0.14023	0.0166584	2.49632e-15
Degree of unsaturation || id:ebi-a-GCST90092994	body mass index || the Finngen Biobank	268	-0.0865442	0.0175836	8.57214e-07	2.11333e-06	0.917095	0.886027	0.949253	-0.0810166	0.0234115	0.000539085	0.922178	0.880819	0.96548	-0.0822849	0.04377	0.0612094	0.92101	0.845291	1.00351	461.963	1.30179e-12	-0.000100362	0.000944134	0.915424	-0.0865442	0.0175836	1.50231e-06	-0.0867978	0.0170002	6.30113e-07
Valine levels || id:ebi-a-GCST90092995	body mass index || the Finngen Biobank	269	0.142714	0.0169396	3.61151e-17	3.74694e-16	1.1534	1.11573	1.19234	0.170832	0.0243387	2.23545e-12	1.18629	1.13103	1.24425	0.18655	0.0421478	1.39954e-05	1.20508	1.10953	1.30886	411.459	3.89419e-08	-0.00103339	0.000909912	0.257097	0.142714	0.0169396	2.22905e-15	0.145654	0.0166457	2.45803e-16
VLDL cholesterol levels || id:ebi-a-GCST90092996	body mass index || the Finngen Biobank	268	0.00381859	0.0174593	0.826873	0.843481	1.00383	0.970056	1.03877	-0.0203693	0.0237184	0.390452	0.979837	0.935329	1.02646	-0.0310043	0.0434221	0.475841	0.969471	0.890376	1.05559	412.682	2.49069e-08	0.000820884	0.00093713	0.381844	0.00381859	0.0174593	0.82704	0.0117282	0.0156814	0.455183
Cholesteryl ester levels in VLDL || id:ebi-a-GCST90092997	body mass index || the Finngen Biobank	267	-0.0105615	0.0170163	0.534814	0.581523	0.989494	0.957037	1.02305	-0.0264431	0.0241727	0.273988	0.973903	0.928837	1.02116	-0.0524883	0.0421905	0.21457	0.948865	0.873557	1.03067	387.114	1.71161e-06	0.000989098	0.000910836	0.2785	-0.0105615	0.0170163	0.535346	-0.00722597	0.0157005	0.645726
Free cholesterol levels in VLDL || id:ebi-a-GCST90092998	body mass index || the Finngen Biobank	268	0.0296614	0.0174027	0.0883043	0.107783	1.03011	0.995562	1.06585	0.0179433	0.0233085	0.441409	1.01811	0.97264	1.0657	-0.000534672	0.043298	0.990157	0.999465	0.918146	1.08799	415.522	1.47679e-08	0.000711802	0.000934438	0.446888	0.0296614	0.0174027	0.0894676	0.02876	0.0154208	0.0633015
Total lipid levels in VLDL || id:ebi-a-GCST90092999	body mass index || the Finngen Biobank	268	0.0553532	0.0175993	0.00165979	0.00237521	1.05691	1.02108	1.09401	0.0423427	0.0235437	0.0721018	1.04325	0.996204	1.09252	0.0304329	0.0438055	0.487832	1.0309	0.946082	1.12332	435.773	3.00611e-10	0.000587418	0.00094537	0.534893	0.0553532	0.0175993	0.00184744	0.0506321	0.0158337	0.00155524
Concentration of VLDL particles || id:ebi-a-GCST90093000	body mass index || the Finngen Biobank	268	0.0243996	0.0172618	0.157509	0.186321	1.0247	0.990611	1.05996	0.00336113	0.0226078	0.881813	1.00337	0.959877	1.04883	0.00152921	0.042966	0.971635	1.00153	0.920642	1.08953	408.238	5.57535e-08	0.000539122	0.000927279	0.561462	0.0243996	0.0172618	0.158674	0.0309056	0.0156789	0.0497541
Phospholipid levels in VLDL || id:ebi-a-GCST90093001	body mass index || the Finngen Biobank	268	0.0452699	0.0174165	0.00934277	0.0125933	1.04631	1.0112	1.08264	0.0254363	0.023339	0.275774	1.02576	0.979897	1.07378	0.0179066	0.0433414	0.679828	1.01807	0.935155	1.10833	420.451	5.87858e-09	0.000645021	0.000935369	0.491054	0.0452699	0.0174165	0.00986241	0.045014	0.0160839	0.00551089
Average diameter for VLDL particles || id:ebi-a-GCST90093002	body mass index || the Finngen Biobank	266	0.0949269	0.0168088	1.62845e-08	4.94493e-08	1.09958	1.06394	1.13641	0.0745937	0.0227107	0.00102157	1.07745	1.03054	1.12649	0.0787905	0.0417731	0.0603715	1.08198	0.99692	1.17429	431.68	4.10188e-10	0.000381283	0.000903342	0.67331	0.0949269	0.0168088	4.18988e-08	0.0946792	0.016258	1.67515e-08
Triglyceride levels in VLDL || id:ebi-a-GCST90093003	body mass index || the Finngen Biobank	267	0.0717696	0.0176198	4.63652e-05	8.36589e-05	1.07441	1.03794	1.11216	0.0559942	0.0229549	0.0147149	1.05759	1.01106	1.10626	0.0652362	0.0438724	0.138216	1.06741	0.97946	1.16326	450.536	1.12682e-11	0.000154232	0.000948153	0.870906	0.0717696	0.0176198	6.12281e-05	0.0756871	0.0164055	6.19055e-06
Cholesterol levels in very large HDL || id:ebi-a-GCST90093004	body mass index || the Finngen Biobank	266	-0.171349	0.0184199	1.37326e-20	2.13713e-19	0.842527	0.812652	0.873501	-0.16309	0.022783	8.16337e-13	0.849515	0.812415	0.88831	-0.155325	0.0456268	0.000766647	0.856137	0.782898	0.936228	551.577	2.83946e-22	-0.000378232	0.000984976	0.701286	-0.171349	0.0184199	5.35533e-18	-0.187602	0.0165076	1.50216e-24
Cholesterol to total lipids ratio in very large HDL || id:ebi-a-GCST90093005	body mass index || the Finngen Biobank	267	0.0551252	0.0151325	0.000269651	0.000430415	1.05667	1.02579	1.08848	0.0427811	0.0226086	0.0584577	1.04371	0.998469	1.091	-0.0078132	0.0373689	0.834544	0.992217	0.922142	1.06762	338.072	0.00181625	0.00148449	0.000806599	0.0668225	0.0551252	0.0151325	0.000324114	0.0618185	0.0142781	2.12282e-05
Cholesteryl ester levels in very large HDL || id:ebi-a-GCST90093006	body mass index || the Finngen Biobank	266	-0.176708	0.0182632	3.82776e-22	8.66465e-21	0.838024	0.808557	0.868566	-0.176594	0.022891	1.21395e-14	0.83812	0.801348	0.87658	-0.164899	0.045239	0.000321881	0.847979	0.776027	0.926602	549.787	4.54407e-22	-0.000278741	0.000976652	0.775558	-0.176708	0.0182632	3.70214e-19	-0.195273	0.0165923	6.45973e-26
Cholesteryl esters to total lipids ratio in very large HDL || id:ebi-a-GCST90093007	body mass index || the Finngen Biobank	268	-0.0939277	0.0185211	3.94906e-07	1.00338e-06	0.910349	0.877894	0.944003	-0.0981771	0.0271469	0.000298599	0.906488	0.859517	0.956027	-0.171465	0.0458371	0.000224739	0.84243	0.770045	0.921618	466.662	4.68759e-13	0.00182777	0.000989238	0.0657626	-0.0939277	0.0185211	7.39642e-07	-0.093934	0.0170016	7.91752e-08
Free cholesterol levels in very large HDL || id:ebi-a-GCST90093008	body mass index || the Finngen Biobank	266	-0.150507	0.0181841	1.26481e-16	1.25975e-15	0.860272	0.830151	0.891485	-0.149726	0.023375	1.5e-10	0.860944	0.82239	0.901306	-0.116291	0.0450326	0.0103515	0.890216	0.81501	0.972362	504.211	4.45256e-17	-0.000808027	0.000972802	0.406939	-0.150507	0.0181841	6.25644e-15	-0.151489	0.0170457	1.0501e-16
Free cholesterol to total lipids ratio in very large HDL || id:ebi-a-GCST90093009	body mass index || the Finngen Biobank	266	0.164817	0.0158341	2.2559e-25	2.8086e-23	1.17918	1.14314	1.21635	0.173584	0.0217719	1.5504e-15	1.18956	1.13987	1.24142	0.146723	0.0392013	0.000223331	1.15803	1.07239	1.25052	423.682	1.96751e-09	0.000427156	0.000846372	0.614197	0.164817	0.0158341	1.6974e-21	0.172911	0.0151798	1.06293e-24
Total lipid levels in very large HDL || id:ebi-a-GCST90093010	body mass index || the Finngen Biobank	266	-0.163131	0.0179264	9.02822e-20	1.18317e-18	0.84948	0.820151	0.879857	-0.1581	0.0227802	3.91381e-12	0.853764	0.816483	0.892748	-0.136359	0.0443811	0.0023452	0.872529	0.799838	0.951827	526.513	1.81367e-19	-0.000631908	0.000958073	0.51011	-0.163131	0.0179264	2.23127e-17	-0.175576	0.0162661	1.09785e-22
Concentration of very large HDL particles || id:ebi-a-GCST90093011	body mass index || the Finngen Biobank	266	-0.169497	0.0177517	1.31934e-21	2.73764e-20	0.844089	0.815225	0.873975	-0.16493	0.0223714	1.67622e-13	0.847953	0.811576	0.885961	-0.151893	0.0439664	0.000641529	0.85908	0.788149	0.936394	514.804	3.3607e-18	-0.00041552	0.000949143	0.661901	-0.169497	0.0177517	9.26629e-19	-0.188182	0.0159454	5.01756e-26
Phospholipid levels in very large HDL || id:ebi-a-GCST90093012	body mass index || the Finngen Biobank	267	-0.157554	0.0177952	8.46304e-19	1.00348e-17	0.854231	0.82495	0.884551	-0.156447	0.0218946	8.97003e-13	0.855177	0.819255	0.892674	-0.122644	0.0440946	0.00580122	0.884578	0.811339	0.964429	522.691	6.68408e-19	-0.000823975	0.000952165	0.387619	-0.157554	0.0177952	1.22149e-16	-0.168337	0.0158029	3.27474e-22
Phospholipids to total lipids ratio in very large HDL || id:ebi-a-GCST90093013	body mass index || the Finngen Biobank	267	-0.118108	0.0163862	5.68801e-13	3.29376e-12	0.8886	0.860515	0.917603	-0.100567	0.0214554	2.76918e-06	0.904325	0.867084	0.943165	-0.0657238	0.0405597	0.106331	0.936389	0.864831	1.01387	425.65	1.71386e-09	-0.00123575	0.00087557	0.159311	-0.118108	0.0163862	5.88495e-12	-0.125041	0.0157251	5.39918e-14
Triglyceride levels in very large HDL || id:ebi-a-GCST90093014	body mass index || the Finngen Biobank	268	-0.0283036	0.0174038	0.103888	0.126186	0.972093	0.939493	1.00582	-0.0291233	0.0269182	0.279289	0.971297	0.92138	1.02392	0.00360181	0.043297	0.933764	1.00361	0.921954	1.09249	429.673	1.00117e-09	-0.000752064	0.000934384	0.421609	-0.0283036	0.0174038	0.105067	-0.0349749	0.0160857	0.030575
Triglycerides to total lipids ratio in very large HDL || id:ebi-a-GCST90093015	body mass index || the Finngen Biobank	269	0.129372	0.0187336	4.98864e-12	2.38879e-11	1.13811	1.09708	1.18068	0.111388	0.0238858	3.11125e-06	1.11783	1.0667	1.1714	0.124459	0.0467206	0.00819375	1.13254	1.03343	1.24114	539.804	1.79022e-20	0.00011583	0.00100865	0.90866	0.129372	0.0187336	3.61501e-11	0.136931	0.0174404	1.0352e-13
Cholesterol levels in very large VLDL || id:ebi-a-GCST90093016	body mass index || the Finngen Biobank	268	0.0641001	0.0175962	0.000269658	0.000430415	1.0662	1.03005	1.10361	0.0374973	0.0237798	0.11483	1.03821	0.99093	1.08774	0.0285198	0.043762	0.515155	1.02893	0.944355	1.12108	438.029	1.91423e-10	0.000838727	0.000944456	0.375314	0.0641001	0.0175962	0.000323905	0.055675	0.0162583	0.000714568
Cholesterol to total lipids ratio in very large VLDL || id:ebi-a-GCST90093017	body mass index || the Finngen Biobank	266	-0.104172	0.0183764	1.43782e-08	4.41997e-08	0.90107	0.869193	0.934116	-0.0910615	0.0261586	0.000499314	0.912962	0.867333	0.960991	-0.116339	0.045656	0.0113963	0.890174	0.813976	0.973504	490.697	1.10769e-15	0.000287509	0.000987324	0.771127	-0.104172	0.0183764	3.74947e-08	-0.105201	0.0164957	8.13816e-10
Cholesteryl ester levels in very large VLDL || id:ebi-a-GCST90093018	body mass index || the Finngen Biobank	268	0.0484377	0.0172993	0.00511047	0.00710897	1.04963	1.01464	1.08583	0.035259	0.0241181	0.14376	1.03589	0.988059	1.08603	0.00407052	0.0429821	0.924622	1.00408	0.922955	1.09233	416.609	1.20712e-08	0.0010459	0.000927645	0.260558	0.0484377	0.0172993	0.00548365	0.0442757	0.0158587	0.00562614
Cholesteryl esters to total lipids ratio in very large VLDL || id:ebi-a-GCST90093019	body mass index || the Finngen Biobank	266	-0.104704	0.0182753	1.00866e-08	3.21995e-08	0.900591	0.868903	0.933434	-0.0902093	0.0244825	0.000229021	0.91374	0.870929	0.958655	-0.125134	0.0454101	0.00626567	0.882379	0.807237	0.964515	485.729	3.52363e-15	0.000482543	0.000981615	0.623424	-0.104704	0.0182753	2.73429e-08	-0.109775	0.0167877	3.22517e-10
Free cholesterol levels in very large VLDL || id:ebi-a-GCST90093020	body mass index || the Finngen Biobank	267	0.073184	0.0173346	2.42323e-05	4.71394e-05	1.07593	1.03999	1.11311	0.0426551	0.0238118	0.073238	1.04358	0.995992	1.09344	0.0596622	0.0431519	0.167949	1.06148	0.975392	1.15516	430.058	7.25514e-10	0.000319218	0.000932607	0.732408	0.073184	0.0173346	3.32932e-05	0.0720413	0.0160656	1.09557e-05
Free cholesterol to total lipids ratio in very large VLDL || id:ebi-a-GCST90093021	body mass index || the Finngen Biobank	267	-0.0826614	0.0184035	7.06843e-06	1.47902e-05	0.920663	0.888046	0.954478	-0.101951	0.0271387	0.000172195	0.903074	0.856293	0.952411	-0.0559976	0.0456941	0.221479	0.945541	0.86454	1.03413	482.384	1.03403e-14	-0.000629056	0.000986511	0.524247	-0.0826614	0.0184035	1.0546e-05	-0.0926435	0.016084	2.37813e-08
Total lipid levels in very large VLDL || id:ebi-a-GCST90093022	body mass index || the Finngen Biobank	267	0.0819032	0.0176458	3.45853e-06	7.621e-06	1.08535	1.04845	1.12355	0.0622568	0.023468	0.00798165	1.06424	1.01639	1.11433	0.0676447	0.0439274	0.124773	1.06999	0.981716	1.16619	451.235	9.72778e-12	0.000336604	0.000949353	0.7232	0.0819032	0.0176458	5.43633e-06	0.0874344	0.0157212	6.63197e-08
Concentration of very large VLDL particles || id:ebi-a-GCST90093023	body mass index || the Finngen Biobank	267	0.0854564	0.0176696	1.32236e-06	3.13588e-06	1.08921	1.05214	1.1276	0.0650634	0.0253514	0.0102742	1.06723	1.01549	1.1216	0.0717963	0.0439867	0.103819	1.07444	0.985686	1.17118	453.898	5.54248e-12	0.000322481	0.00095064	0.734709	0.0854564	0.0176696	2.24067e-06	0.0881933	0.0160211	8.82986e-08
Phospholipid levels in very large VLDL || id:ebi-a-GCST90093024	body mass index || the Finngen Biobank	267	0.0801922	0.0174816	4.49139e-06	9.81014e-06	1.0835	1.047	1.12126	0.0544613	0.023724	0.0216974	1.05597	1.00799	1.10623	0.0676007	0.0435196	0.121536	1.06994	0.982458	1.16521	440.497	8.98632e-11	0.000297254	0.000940548	0.752218	0.0801922	0.0174816	6.924e-06	0.0823493	0.0158367	4.03083e-07
Phospholipids to total lipids ratio in very large VLDL || id:ebi-a-GCST90093025	body mass index || the Finngen Biobank	268	0.025017	0.0177148	0.157887	0.186321	1.02533	0.990343	1.06156	0.0259531	0.0246909	0.293202	1.02629	0.977809	1.07718	0.00685653	0.0440931	0.876544	1.00688	0.923517	1.09777	421.893	4.47472e-09	0.000428169	0.000951715	0.653155	0.025017	0.0177148	0.159051	0.0246205	0.0165241	0.137427
Triglyceride levels in very large VLDL || id:ebi-a-GCST90093026	body mass index || the Finngen Biobank	268	0.0819353	0.0184815	9.27746e-06	1.89351e-05	1.08539	1.04677	1.12542	0.0786618	0.0223824	0.000440674	1.08184	1.0354	1.13035	0.0699206	0.0460784	0.130346	1.07242	0.979814	1.17379	504.731	7.54121e-17	0.000283637	0.000996135	0.776067	0.0819353	0.0184815	1.35627e-05	0.0907548	0.0161076	4.546e-08
Triglycerides to total lipids ratio in very large VLDL || id:ebi-a-GCST90093027	body mass index || the Finngen Biobank	266	0.0876963	0.0182034	1.45312e-06	3.41346e-06	1.09166	1.05339	1.13131	0.111891	0.0268851	3.15721e-05	1.11839	1.06098	1.1789	0.09895	0.0452227	0.0295421	1.10401	1.01037	1.20633	469.904	1.28438e-13	-0.000265953	0.00097799	0.785882	0.0876963	0.0182034	2.4481e-06	0.0878846	0.0164739	2.07577e-07
Cholesterol levels in very small VLDL || id:ebi-a-GCST90093028	body mass index || the Finngen Biobank	267	-0.0591967	0.0175823	0.000760358	0.00116153	0.942521	0.910594	0.975568	-0.0920688	0.0235271	9.10399e-05	0.912042	0.87094	0.955084	-0.0848113	0.0436585	0.0531229	0.918686	0.843343	1.00076	439.588	1.08081e-10	0.000604261	0.00094251	0.522	-0.0591967	0.0175823	0.000872671	-0.0598236	0.016272	0.000286842
Cholesterol to total lipids ratio in very small VLDL || id:ebi-a-GCST90093029	body mass index || the Finngen Biobank	267	-0.136159	0.0195875	3.61933e-12	1.76708e-11	0.872704	0.839835	0.90686	-0.138918	0.0284829	1.07588e-06	0.8703	0.823045	0.920267	-0.164819	0.0486443	0.000810342	0.848047	0.770927	0.932882	575.42	7.02957e-25	0.000676058	0.00105009	0.520257	-0.136159	0.0195875	2.79175e-11	-0.148475	0.0177333	3.4747e-15
Cholesteryl ester levels in very small VLDL || id:ebi-a-GCST90093030	body mass index || the Finngen Biobank	267	-0.0743504	0.0178256	3.03279e-05	5.67246e-05	0.928346	0.896472	0.961354	-0.105151	0.0231124	5.37636e-06	0.900189	0.86032	0.941905	-0.101941	0.0442588	0.0220371	0.903083	0.828045	0.984921	456.375	3.27113e-12	0.000650869	0.000955467	0.496336	-0.0743504	0.0178256	4.10889e-05	-0.0747875	0.0166051	1.00547e-05
Cholesteryl esters to total lipids ratio in very small VLDL || id:ebi-a-GCST90093031	body mass index || the Finngen Biobank	267	-0.143296	0.0195722	2.45416e-13	1.52771e-12	0.866498	0.833887	0.900384	-0.141226	0.0284918	7.16859e-07	0.868293	0.821133	0.918161	-0.17022	0.0486103	0.000542306	0.84348	0.766826	0.927796	582.18	1.10767e-25	0.000635097	0.00104937	0.54555	-0.143296	0.0195722	2.91851e-12	-0.151955	0.0175867	5.79605e-16
Free cholesterol levels in very small VLDL || id:ebi-a-GCST90093032	body mass index || the Finngen Biobank	267	-0.019888	0.0171065	0.244992	0.277286	0.980308	0.947985	1.01373	-0.0483546	0.0229419	0.0350571	0.952796	0.910901	0.996617	-0.039548	0.0424885	0.352807	0.961224	0.884418	1.0447	408.189	4.50695e-08	0.000463794	0.000917258	0.613536	-0.019888	0.0171065	0.246034	-0.017123	0.0158053	0.279635
Free cholesterol to total lipids ratio in very small VLDL || id:ebi-a-GCST90093033	body mass index || the Finngen Biobank	267	-0.051876	0.0179034	0.00376087	0.00526099	0.949447	0.916708	0.983355	-0.0905605	0.0282467	0.00134566	0.913419	0.864223	0.965415	-0.086603	0.0444339	0.0523471	0.917041	0.840554	1.00049	434.378	3.0839e-10	0.000819182	0.000959217	0.39387	-0.051876	0.0179034	0.00407396	-0.0589062	0.0172762	0.000752154
Total lipid levels in very small VLDL || id:ebi-a-GCST90093034	body mass index || the Finngen Biobank	267	-0.0113001	0.0169237	0.504319	0.550769	0.988763	0.956504	1.02211	-0.031963	0.0233191	0.170475	0.968542	0.925271	1.01384	-0.0278414	0.0420402	0.508383	0.972543	0.895619	1.05607	399.669	2.04545e-07	0.000390219	0.000907576	0.667576	-0.0113001	0.0169237	0.504897	-0.00859319	0.0155561	0.581143
Concentration of very small VLDL particles || id:ebi-a-GCST90093035	body mass index || the Finngen Biobank	267	-0.0084992	0.0170645	0.618439	0.655282	0.991537	0.958922	1.02526	-0.0396057	0.0233416	0.0897369	0.961168	0.918186	1.00616	-0.0225106	0.0423937	0.595871	0.977741	0.899783	1.06245	402.732	1.1952e-07	0.00033054	0.000915213	0.718266	-0.0084992	0.0170645	0.61885	-0.00576245	0.0157143	0.714136
Phospholipid levels in very small VLDL || id:ebi-a-GCST90093036	body mass index || the Finngen Biobank	268	0.00136419	0.0175027	0.937875	0.949312	1.00137	0.967596	1.03631	-0.0232729	0.0229793	0.311166	0.976996	0.933969	1.02201	-0.0106308	0.0435845	0.807487	0.989426	0.908413	1.07766	429.053	1.12976e-09	0.00028276	0.000940631	0.763949	0.00136419	0.0175027	0.937933	0.00578496	0.0152957	0.705582
Phospholipids to total lipids ratio in very small VLDL || id:ebi-a-GCST90093037	body mass index || the Finngen Biobank	268	0.147537	0.0181457	4.26812e-16	3.93616e-15	1.15898	1.11848	1.20094	0.140301	0.025469	3.61482e-08	1.15062	1.09459	1.20952	0.141104	0.0451548	0.00197556	1.15154	1.05401	1.25811	465.791	5.66953e-13	0.000151662	0.000974523	0.876445	0.147537	0.0181457	1.61154e-14	0.151723	0.0171314	1.23789e-16
Triglyceride levels in very small VLDL || id:ebi-a-GCST90093038	body mass index || the Finngen Biobank	269	0.0731747	0.0181135	5.34979e-05	9.51554e-05	1.07592	1.03839	1.1148	0.0514765	0.0233471	0.0274659	1.05282	1.00573	1.10212	0.0815697	0.0451763	0.0721095	1.08499	0.993048	1.18544	469.76	3.1659e-13	-0.000197895	0.00097525	0.839354	0.0731747	0.0181135	6.99222e-05	0.076879	0.0167348	6.73144e-06
Triglycerides to total lipids ratio in very small VLDL || id:ebi-a-GCST90093039	body mass index || the Finngen Biobank	267	0.121408	0.0194831	4.62101e-10	1.62061e-09	1.12909	1.08678	1.17304	0.137968	0.0289146	1.82792e-06	1.14794	1.08469	1.21487	0.156597	0.0483646	0.00135781	1.16952	1.06375	1.28581	567.097	6.67287e-24	-0.000830061	0.00104406	0.427307	0.121408	0.0194831	1.80065e-09	0.134197	0.0175288	3.74071e-13
Cholesterol levels in chylomicrons and extremely large VLDL || id:ebi-a-GCST90093040	body mass index || the Finngen Biobank	267	0.0728144	0.0173512	2.71064e-05	5.15228e-05	1.07553	1.03957	1.11274	0.0577366	0.0234107	0.0136537	1.05944	1.01192	1.10918	0.0531013	0.0431637	0.219702	1.05454	0.968991	1.14763	434.464	3.0315e-10	0.000465809	0.000933642	0.618252	0.0728144	0.0173512	3.6981e-05	0.0795747	0.0161084	1.39438e-06
Cholesterol to total lipids ratio in chylomicrons and extremely large VLDL || id:ebi-a-GCST90093041	body mass index || the Finngen Biobank	268	-0.0538026	0.0166025	0.00119265	0.00174689	0.947619	0.917279	0.978963	-0.0615455	0.0279661	0.0277558	0.94031	0.890156	0.993291	-0.104274	0.0412547	0.0120657	0.900979	0.830994	0.976858	369.719	3.10819e-05	0.00119161	0.000891917	0.182686	-0.0538026	0.0166025	0.00134391	-0.054001	0.0157904	0.000725325
Cholesteryl ester levels in chylomicrons and extremely large VLDL || id:ebi-a-GCST90093042	body mass index || the Finngen Biobank	266	0.0693786	0.0167455	3.42621e-05	6.273e-05	1.07184	1.03723	1.1076	0.0576298	0.0237945	0.0154363	1.05932	1.01105	1.1099	0.0451156	0.0415846	0.278951	1.04615	0.964264	1.13499	399.883	1.59172e-07	0.000573309	0.000899215	0.524309	0.0693786	0.0167455	4.61228e-05	0.072003	0.0158824	8.83135e-06
Cholesteryl esters to total lipids ratio in chylomicrons and extremely large VLDL || id:ebi-a-GCST90093043	body mass index || the Finngen Biobank	267	-0.0549158	0.0169968	0.00123383	0.00179663	0.946565	0.915551	0.97863	-0.0690595	0.0303965	0.0230894	0.933271	0.879293	0.990563	-0.114827	0.0421236	0.006839	0.89152	0.820871	0.96825	380.605	4.89188e-06	0.00141448	0.000910432	0.121465	-0.0549158	0.0169968	0.00138912	-0.0552057	0.016394	0.000871735
Free cholesterol levels in chylomicrons and extremely large VLDL || id:ebi-a-GCST90093044	body mass index || the Finngen Biobank	267	0.0813495	0.0171759	2.17693e-06	4.97299e-06	1.08475	1.04884	1.12189	0.0795429	0.0244162	0.00112279	1.08279	1.03219	1.13587	0.0751351	0.0427466	0.0799556	1.07803	0.991389	1.17224	426.62	1.42008e-09	0.000146842	0.000924613	0.873936	0.0813495	0.0171759	3.54532e-06	0.0880329	0.0164357	1.8503e-07
Free cholesterol to total lipids ratio in chylomicrons and extremely large VLDL || id:ebi-a-GCST90093045	body mass index || the Finngen Biobank	268	-0.0324786	0.0166787	0.051497	0.0641138	0.968043	0.936909	1.00021	-0.0441698	0.0284219	0.120167	0.956792	0.904949	1.0116	-0.0462369	0.0415744	0.267078	0.954816	0.880097	1.03588	378.01	8.85581e-06	0.000324824	0.000898812	0.718093	-0.0324786	0.0166787	0.0525453	-0.0362788	0.0152798	0.018298
Total lipid levels in chylomicrons and extremely large VLDL || id:ebi-a-GCST90093046	body mass index || the Finngen Biobank	267	0.0779449	0.0172643	6.33797e-06	1.34885e-05	1.08106	1.04509	1.11827	0.0594181	0.0234306	0.0112152	1.06122	1.01359	1.11109	0.0695324	0.042966	0.106785	1.07201	0.985426	1.16619	430.508	6.64062e-10	0.000198779	0.000929355	0.830798	0.0779449	0.0172643	9.52981e-06	0.0811923	0.0162705	1.09836e-06
Concentration of chylomicrons and extremely large VLDL particles || id:ebi-a-GCST90093047	body mass index || the Finngen Biobank	268	0.0798001	0.0179723	8.98917e-06	1.84984e-05	1.08307	1.04558	1.1219	0.0704306	0.0230771	0.00227348	1.07297	1.02552	1.12262	0.0863246	0.0448151	0.0551401	1.09016	0.998488	1.19025	472.31	1.34981e-13	-0.000154026	0.000968818	0.873803	0.0798001	0.0179723	1.31699e-05	0.0880451	0.0159171	7.70886e-08
Phospholipid levels in chylomicrons and extremely large VLDL || id:ebi-a-GCST90093048	body mass index || the Finngen Biobank	267	0.087455	0.0170948	3.12268e-07	8.09945e-07	1.09139	1.05543	1.12858	0.0793131	0.0241516	0.00102355	1.08254	1.03249	1.13502	0.0859001	0.0425469	0.0444994	1.0897	1.00251	1.18447	425.79	1.66809e-09	3.67421e-05	0.000920292	0.968183	0.087455	0.0170948	5.98553e-07	0.094444	0.0162655	1.82778e-08
Phospholipids to total lipids ratio in chylomicrons and extremely large VLDL || id:ebi-a-GCST90093049	body mass index || the Finngen Biobank	267	0.0876174	0.0170501	2.76464e-07	7.24628e-07	1.09157	1.05569	1.12867	0.0746929	0.0255621	0.0034777	1.07755	1.0249	1.13292	0.12922	0.0423546	0.00251292	1.13794	1.04729	1.23644	388.043	1.46898e-06	-0.000982236	0.000915427	0.284256	0.0876174	0.0170501	5.35775e-07	0.0879163	0.0160204	9.54066e-08
Triglyceride levels in chylomicrons and extremely large VLDL || id:ebi-a-GCST90093050	body mass index || the Finngen Biobank	268	0.0711369	0.0176091	5.3501e-05	9.51554e-05	1.07373	1.0373	1.11143	0.0662418	0.0247958	0.00755144	1.06849	1.0178	1.1217	0.0804948	0.0439075	0.0678784	1.08382	0.994451	1.18123	449.347	1.89083e-11	-0.000220913	0.000949197	0.816145	0.0711369	0.0176091	6.99936e-05	0.0834127	0.0160488	4.04962e-07
Triglycerides to total lipids ratio in chylomicrons and extremely large VLDL || id:ebi-a-GCST90093051	body mass index || the Finngen Biobank	268	0.0100405	0.0164513	0.541653	0.586398	1.01009	0.978041	1.04319	0.043695	0.0274374	0.111265	1.04466	0.989968	1.10238	0.0554008	0.0409023	0.176737	1.05696	0.975537	1.14519	358.726	0.000149184	-0.00107097	0.000884304	0.226938	0.0100405	0.0164513	0.542172	0.00905895	0.0155053	0.55955

## Sheet: Supplementary Table 3
Supplementary Table 3. The impact of body mass index(Within family GWAS consortium id:ieu-b-4816) on 249 metabolic traits.We present the outcomes of three Mendelian randomization analyses, including Beta and OR values for each of the three methods. Note that there exists a conversion relationship between them (Beta=In(OR)), introducing some redundancy. The IVW method, known for its heightened sen…
outcome	exposure	Number of SNPs	IVW_Beta	IVW_se	IVW_pval	IVW_q_value	IVW_OR	IVW_lci95	IVW_uci95	Weighted_median_Beta	Weighted_median_se	Weighted_median_pval	Weighted_median_OR	Weighted_median_lci95	Weighted_median_uci95	MR_Egger_Beta	MR_Egger_se	MR_Egger_pval	MR_Egger_OR	MR_Egger_lci95	MR_Egger_uci95	Q	Q_pval	egger_intercept	se	pval	Raw_Causal.Estimate	Raw_Sd	Raw_P_value	Outlier-corrected_Causal.Estimate	Outlier-corrected_Sd	Outlier-corrected_P_value
Acetate levels || id:ebi-a-GCST90092803	Body mass index || id:ieu-b-4816	35	-0.0118706	0.00569935	0.0372689	0.0518919	0.9882	0.977222	0.9993	-0.0171916	0.00789202	0.0293798	0.982955	0.967868	0.998278	-0.0152188	0.0155396	0.334531	0.984896	0.955351	1.01536	47.5502	0.0613672	0.000614881	0.00264905	0.817883	-0.0118706	0.00569935	0.0448616	NA	NA	NA
Acetoacetate levels || id:ebi-a-GCST90092804	Body mass index || id:ieu-b-4816	35	0.0121518	0.00475108	0.0105369	0.0159981	1.01223	1.00284	1.0217	0.0132535	0.00757553	0.0802019	1.01334	0.998407	1.0285	0.0120345	0.0127725	0.352927	1.01211	0.987085	1.03776	28.2036	0.747043	2.15427e-05	0.00217733	0.992165	0.0121518	0.00432719	0.00819386	NA	NA	NA
Acetone levels || id:ebi-a-GCST90092805	Body mass index || id:ieu-b-4816	35	0.00315238	0.00477109	0.508788	0.558098	1.00316	0.99382	1.01258	0.00603149	0.00732694	0.410398	1.00605	0.991705	1.0206	0.00353604	0.0128712	0.785241	1.00354	0.978542	1.02918	33.2322	0.505071	-7.04576e-05	0.00219415	0.974576	0.00315238	0.00471691	0.508444	NA	NA	NA
Alanine levels || id:ebi-a-GCST90092806	Body mass index || id:ieu-b-4816	35	0.00396245	0.00583044	0.49675	0.547304	1.00397	0.992563	1.01551	0.0105132	0.00752103	0.162161	1.01057	0.995781	1.02558	0.0141607	0.0157945	0.37645	1.01426	0.983344	1.04615	51.3617	0.0284325	-0.00187287	0.00269247	0.491551	0.00396245	0.00583044	0.501351	NA	NA	NA
Albumin levels || id:ebi-a-GCST90092807	Body mass index || id:ieu-b-4816	34	-0.0187301	0.00524204	0.000352852	0.000750942	0.981444	0.971412	0.99158	-0.0245409	0.00721058	0.000665389	0.975758	0.962065	0.989646	-0.0280646	0.0142408	0.0574577	0.972326	0.945561	0.999847	39.393	0.205508	0.00173083	0.00245218	0.485398	-0.0187301	0.00524204	0.00110981	NA	NA	NA
Apolipoprotein A1 levels || id:ebi-a-GCST90092808	Body mass index || id:ieu-b-4816	34	-0.0297057	0.00681473	1.30632e-05	3.78225e-05	0.970731	0.957851	0.983784	-0.0150523	0.00749102	0.0444977	0.98506	0.970703	0.99963	-0.0131183	0.0183782	0.480527	0.986967	0.952048	1.02317	78.8077	1.28686e-05	-0.00307667	0.00316541	0.338358	-0.0297057	0.00681473	0.000120168	-0.0258912	0.00667492	0.000491594
Apolipoprotein B levels || id:ebi-a-GCST90092809	Body mass index || id:ieu-b-4816	35	-0.0129902	0.00557764	0.0198602	0.0289193	0.987094	0.976362	0.997944	-0.0200068	0.00773948	0.00973714	0.980192	0.965435	0.995174	-0.0247146	0.0150622	0.110329	0.975588	0.947208	1.00482	46.2431	0.0784872	0.00215304	0.00256755	0.40775	-0.0129902	0.00557764	0.0259393	NA	NA	NA
Ratio of apolipoprotein B to apolipoprotein A1 levels || id:ebi-a-GCST90092810	Body mass index || id:ieu-b-4816	35	0.0081495	0.00729956	0.264235	0.307451	1.00818	0.993861	1.02271	-0.00652384	0.00827929	0.430714	0.993497	0.977506	1.00975	-0.0203222	0.0191868	0.297212	0.979883	0.943718	1.01743	81.5822	8.69724e-06	0.00522932	0.00327105	0.119426	0.0081495	0.00729956	0.272063	0.0141173	0.00777433	0.0784841
3-Hydroxybutyrate levels || id:ebi-a-GCST90092811	Body mass index || id:ieu-b-4816	35	0.00995549	0.00492511	0.043241	0.0591594	1.01001	1.0003	1.0198	0.0142558	0.00718722	0.0473124	1.01436	1.00017	1.02875	0.0162876	0.0133865	0.232341	1.01642	0.990099	1.04344	36.5064	0.352992	-0.00116286	0.00228194	0.613728	0.00995549	0.00492511	0.0511698	NA	NA	NA
Total cholines levels || id:ebi-a-GCST90092812	Body mass index || id:ieu-b-4816	34	-0.024676	0.00511574	1.41032e-06	5.48703e-06	0.975626	0.965892	0.985458	-0.0218161	0.00829859	0.00856637	0.97842	0.962635	0.994465	-0.0229778	0.0140006	0.110549	0.977284	0.950831	1.00447	42.0874	0.133451	-0.000314903	0.00241095	0.896898	-0.024676	0.00511574	3.09979e-05	NA	NA	NA
Citrate levels || id:ebi-a-GCST90092813	Body mass index || id:ieu-b-4816	35	0.00390869	0.00468788	0.404402	0.455639	1.00392	0.994734	1.01318	0.0127865	0.00664671	0.0543874	1.01287	0.999759	1.02615	0.0222702	0.0126032	0.0864712	1.02252	0.997571	1.04809	29.0782	0.7076	-0.00337169	0.00214824	0.126069	0.00390869	0.00433532	0.373617	NA	NA	NA
Clinical LDL cholesterol levels || id:ebi-a-GCST90092814	Body mass index || id:ieu-b-4816	35	-0.0225637	0.00547859	3.81302e-05	0.0001032	0.977689	0.967247	0.988244	-0.0306486	0.00717672	1.94986e-05	0.969816	0.95627	0.983555	-0.0251861	0.0149439	0.101351	0.975128	0.946981	1.00411	44.9554	0.0990799	0.000481562	0.00254735	0.851216	-0.0225637	0.00547859	0.000230246	NA	NA	NA
Creatinine levels || id:ebi-a-GCST90092815	Body mass index || id:ieu-b-4816	35	0.00161706	0.00589143	0.783718	0.81994	1.00162	0.990119	1.01325	0.00848129	0.00678159	0.211068	1.00852	0.995201	1.02201	0.0236193	0.0155396	0.138049	1.0239	0.993185	1.05557	70.036	0.000268483	-0.00404049	0.00264896	0.136709	0.00161706	0.00589143	0.785379	0.00633726	0.00497693	0.212074
Docosahexaenoic acid levels || id:ebi-a-GCST90092816	Body mass index || id:ieu-b-4816	35	-0.0133861	0.0068305	0.0500251	0.066611	0.986703	0.973581	1	-0.00853816	0.00747834	0.253571	0.991498	0.977071	1.00614	-0.00862832	0.0186178	0.646088	0.991409	0.955884	1.02825	76.6719	3.89514e-05	-0.000873693	0.00317357	0.7848	-0.0133861	0.0068305	0.0582637	-0.0125362	0.00580924	0.03854
Ratio of docosahexaenoic acid to total fatty acid levels || id:ebi-a-GCST90092817	Body mass index || id:ieu-b-4816	35	-0.0124044	0.00673438	0.065483	0.0836167	0.987672	0.974721	1.0008	-0.00622726	0.00736128	0.397581	0.993792	0.979556	1.00823	-0.000467174	0.0182401	0.979721	0.999533	0.96443	1.03591	72.0079	0.000153168	-0.00219212	0.00310923	0.485735	-0.0124044	0.00673438	0.0742196	-0.0119139	0.00592994	0.0530237
Glutamine levels || id:ebi-a-GCST90092818	Body mass index || id:ieu-b-4816	35	-0.0127498	0.00671942	0.0577676	0.0761065	0.987331	0.974413	1.00042	-0.0114477	0.00782894	0.14368	0.988618	0.973563	1.0039	-0.00888083	0.0183237	0.631117	0.991158	0.956193	1.0274	66.9853	0.000625602	-0.000710476	0.00312345	0.821466	-0.0127498	0.00671942	0.0662865	NA	NA	NA
Glucose levels || id:ebi-a-GCST90092819	Body mass index || id:ieu-b-4816	35	0.0255267	0.00630454	5.14488e-05	0.000130722	1.02586	1.01326	1.03861	0.0267368	0.00763854	0.000464827	1.0271	1.01183	1.04259	0.0333959	0.01714	0.0599113	1.03396	0.999801	1.06929	59.9122	0.00395807	-0.00144512	0.0029218	0.624159	0.0255267	0.00630454	0.000281369	0.0276552	0.0059755	5.49517e-05
Glycine levels || id:ebi-a-GCST90092820	Body mass index || id:ieu-b-4816	35	-0.0234124	0.0053624	1.26532e-05	3.70665e-05	0.97686	0.966646	0.987181	-0.019825	0.00687055	0.00390795	0.98037	0.967257	0.993661	-0.0277454	0.0146087	0.0663044	0.972636	0.945181	1.00089	47.9632	0.0566656	0.000795709	0.00249016	0.751331	-0.0234124	0.0053624	0.000112118	NA	NA	NA
Glycoprotein acetyls levels || id:ebi-a-GCST90092821	Body mass index || id:ieu-b-4816	35	0.0334588	0.00520269	1.26729e-10	3.15555e-09	1.03402	1.02353	1.04462	0.0311376	0.00732359	2.1217e-05	1.03163	1.01692	1.04654	0.0171816	0.0138619	0.223909	1.01733	0.990062	1.04535	41.0263	0.189642	0.00298964	0.00236324	0.21471	0.0334588	0.00520269	2.38653e-07	NA	NA	NA
HDL cholesterol levels || id:ebi-a-GCST90092822	Body mass index || id:ieu-b-4816	33	-0.034577	0.00694227	6.33724e-07	2.81642e-06	0.966014	0.952959	0.979248	-0.0186598	0.007421	0.0119216	0.981513	0.96734	0.995894	-0.00549179	0.018151	0.764245	0.994523	0.959764	1.03054	77.5534	1.18535e-05	-0.00529526	0.00306851	0.0943622	-0.034577	0.00694227	2.10214e-05	NA	NA	NA
Cholesteryl ester levels in HDL || id:ebi-a-GCST90092823	Body mass index || id:ieu-b-4816	33	-0.0348894	0.00708769	8.54322e-07	3.60553e-06	0.965712	0.952389	0.979221	-0.0211524	0.0073273	0.00389192	0.97907	0.965109	0.993232	-0.00521846	0.0185326	0.780134	0.994795	0.959309	1.03159	80.0098	5.447e-06	-0.00540193	0.00313303	0.0946344	-0.0348894	0.00708769	2.48869e-05	NA	NA	NA
Free cholesterol levels in HDL || id:ebi-a-GCST90092824	Body mass index || id:ieu-b-4816	34	-0.035709	0.00650122	3.95924e-08	2.29267e-07	0.964921	0.952704	0.977295	-0.0153235	0.00700524	0.028711	0.984793	0.971364	0.998408	-0.0168045	0.0174165	0.341851	0.983336	0.950335	1.01748	76.5404	2.58717e-05	-0.00350701	0.00300009	0.251052	-0.035709	0.00650122	4.3082e-06	-0.0319217	0.00632623	1.73876e-05
Total lipid levels in HDL || id:ebi-a-GCST90092825	Body mass index || id:ieu-b-4816	34	-0.0319243	0.00680015	2.67068e-06	9.40092e-06	0.96858	0.955756	0.981576	-0.014481	0.00733485	0.04835	0.985623	0.971555	0.999895	-0.0141031	0.0182923	0.446371	0.985996	0.951271	1.02199	81.5401	5.46141e-06	-0.00330588	0.00315086	0.301947	-0.0319243	0.00680015	4.52327e-05	-0.0278878	0.00659664	0.000184032
Concentration of HDL particles || id:ebi-a-GCST90092826	Body mass index || id:ieu-b-4816	34	-0.0280415	0.00677415	3.48084e-05	9.52449e-05	0.972348	0.959523	0.985344	-0.0153414	0.00824761	0.0628714	0.984776	0.968984	1.00082	-0.0151081	0.018375	0.417044	0.985005	0.950162	1.02113	73.8165	5.88954e-05	-0.0023987	0.00316463	0.454014	-0.0280415	0.00677415	0.000226067	NA	NA	NA
Phospholipid levels in HDL || id:ebi-a-GCST90092827	Body mass index || id:ieu-b-4816	34	-0.0272838	0.00673436	5.09051e-05	0.000130674	0.973085	0.960325	0.986014	-0.011726	0.00727211	0.106862	0.988343	0.974355	1.00253	-0.0111693	0.0181696	0.543081	0.988893	0.954296	1.02474	79.0133	1.20718e-05	-0.00298905	0.00312954	0.346683	-0.0272838	0.00673436	0.000290683	-0.0231771	0.00650159	0.00116808
Average diameter for HDL particles || id:ebi-a-GCST90092828	Body mass index || id:ieu-b-4816	34	-0.0370609	0.00626365	3.28201e-09	3.02674e-08	0.963617	0.95186	0.97552	-0.0341891	0.00748801	4.97489e-06	0.966389	0.952309	0.980677	-0.0159645	0.0166564	0.345018	0.984162	0.952552	1.01682	71.0678	0.000132506	-0.00391368	0.00286916	0.182071	-0.0370609	0.00626365	1.23224e-06	-0.0410142	0.006162	1.92645e-07
Triglyceride levels in HDL || id:ebi-a-GCST90092829	Body mass index || id:ieu-b-4816	35	0.0130097	0.00656044	0.0473607	0.0637426	1.01309	1.00015	1.02621	0.00837613	0.00772659	0.278336	1.00841	0.993255	1.0238	-0.00246542	0.0176689	0.889876	0.997538	0.963583	1.03269	66.7017	0.000675794	0.00284161	0.00301172	0.352273	0.0130097	0.00656044	0.0554856	NA	NA	NA
Histidine levels || id:ebi-a-GCST90092830	Body mass index || id:ieu-b-4816	35	-0.00376072	0.00509228	0.460203	0.512804	0.996246	0.986352	1.00624	-0.00159607	0.00758438	0.833323	0.998405	0.983673	1.01336	-0.0129787	0.0137877	0.35338	0.987105	0.960787	1.01414	38.4194	0.276107	0.00169285	0.00235038	0.476444	-0.00376072	0.00509228	0.46527	NA	NA	NA
Cholesterol levels in IDL || id:ebi-a-GCST90092831	Body mass index || id:ieu-b-4816	35	-0.0293646	0.00527926	2.66308e-08	1.68857e-07	0.971062	0.961066	0.981162	-0.033195	0.0075903	1.22359e-05	0.96735	0.953065	0.981849	-0.0259155	0.0143938	0.0809345	0.974417	0.947311	1.0023	44.231	0.112475	-0.000633344	0.00245352	0.797904	-0.0293646	0.00527926	3.1928e-06	NA	NA	NA
Cholesterol to total lipids ratio in IDL || id:ebi-a-GCST90092832	Body mass index || id:ieu-b-4816	35	-0.0336743	0.00699214	1.46453e-06	5.61026e-06	0.966886	0.953726	0.980228	-0.0203043	0.00746022	0.00649509	0.9799	0.965677	0.994334	-0.0101598	0.0185681	0.58795	0.989892	0.954514	1.02658	76.7856	3.76461e-05	-0.00431769	0.00316491	0.181726	-0.0336743	0.00699214	2.97122e-05	-0.0300125	0.00691226	0.000126266
Cholesteryl ester levels in IDL || id:ebi-a-GCST90092833	Body mass index || id:ieu-b-4816	35	-0.0297602	0.00528505	1.79163e-08	1.27462e-07	0.970678	0.960675	0.980786	-0.0324561	0.00767188	2.3314e-05	0.968065	0.953617	0.982732	-0.0255445	0.0144025	0.085356	0.974779	0.947647	1.00269	44.345	0.110276	-0.000774113	0.002455	0.754503	-0.0297602	0.00528505	2.5984e-06	NA	NA	NA
Cholesteryl esters to total lipids ratio in IDL || id:ebi-a-GCST90092834	Body mass index || id:ieu-b-4816	35	-0.0341499	0.00651317	1.57814e-07	7.71955e-07	0.966427	0.954168	0.978843	-0.0217366	0.0078703	0.00574744	0.978498	0.96352	0.993709	-0.012344	0.0172995	0.480526	0.987732	0.954802	1.0218	66.3546	0.000742503	-0.00400408	0.00294875	0.183711	-0.0341499	0.00651317	8.30372e-06	-0.032383	0.00618906	9.297e-06
Free cholesterol levels in IDL || id:ebi-a-GCST90092835	Body mass index || id:ieu-b-4816	35	-0.0276776	0.00524151	1.28851e-07	6.68414e-07	0.972702	0.96276	0.982746	-0.0347789	0.00702249	7.32655e-07	0.965819	0.952616	0.979204	-0.026359	0.014303	0.0743424	0.973985	0.94706	1.00168	43.4332	0.128863	-0.000242139	0.00243805	0.921488	-0.0276776	0.00524151	7.42703e-06	NA	NA	NA
Free cholesterol to total lipids ratio in IDL || id:ebi-a-GCST90092836	Body mass index || id:ieu-b-4816	35	-0.0168147	0.00512093	0.00102521	0.00199435	0.983326	0.973506	0.993245	-0.0157585	0.00769164	0.040483	0.984365	0.969636	0.999317	-0.0138738	0.0139646	0.327696	0.986222	0.959595	1.01359	39.4194	0.240361	-0.000540047	0.00238043	0.821925	-0.0168147	0.00512093	0.00237922	NA	NA	NA
Total lipid levels in IDL || id:ebi-a-GCST90092837	Body mass index || id:ieu-b-4816	35	-0.0266547	0.0051649	2.45977e-07	1.15563e-06	0.973697	0.96389	0.983604	-0.0349024	0.00726682	1.56318e-06	0.9657	0.952043	0.979552	-0.0258068	0.0140951	0.0761583	0.974523	0.947969	1.00182	42.2763	0.155875	-0.000155708	0.00240262	0.948718	-0.0266547	0.0051649	1.06273e-05	NA	NA	NA
Concentration of IDL particles || id:ebi-a-GCST90092838	Body mass index || id:ieu-b-4816	35	-0.0160647	0.00540084	0.00293479	0.00521974	0.984064	0.973702	0.994536	-0.0239484	0.00704465	0.000675061	0.976336	0.962948	0.98991	-0.0248465	0.0146464	0.0992219	0.97546	0.947855	1.00387	44.1235	0.114581	0.00161269	0.00249671	0.522795	-0.0160647	0.00540084	0.00536754	NA	NA	NA
Phospholipid levels in IDL || id:ebi-a-GCST90092839	Body mass index || id:ieu-b-4816	35	-0.0266246	0.00509495	1.73517e-07	8.30881e-07	0.973727	0.964051	0.983499	-0.0340373	0.00729947	3.11652e-06	0.966535	0.952806	0.980463	-0.0298325	0.0138921	0.0391967	0.970608	0.944536	0.997399	41.3383	0.180753	0.000589072	0.00236799	0.805084	-0.0266246	0.00509495	8.75083e-06	NA	NA	NA
Phospholipids to total lipids ratio in IDL || id:ebi-a-GCST90092840	Body mass index || id:ieu-b-4816	35	0.0111252	0.00648348	0.0861755	0.107828	1.01119	0.998419	1.02412	0.00298805	0.00783482	0.702921	1.00299	0.987708	1.01851	-0.0130573	0.0171019	0.45059	0.987028	0.954491	1.02067	61.8461	0.00243205	0.00444079	0.00291521	0.137205	0.0111252	0.00648348	0.0952759	NA	NA	NA
Triglyceride levels in IDL || id:ebi-a-GCST90092841	Body mass index || id:ieu-b-4816	35	0.0157019	0.00648184	0.0154163	0.0225804	1.01583	1.003	1.02881	0.00874524	0.0075778	0.248475	1.00878	0.993911	1.02388	0.0010128	0.0174751	0.954133	1.00101	0.967308	1.03589	65.3647	0.000969079	0.00269719	0.00297859	0.371751	0.0157019	0.00648184	0.0208952	0.0178267	0.00600992	0.00556928
Triglycerides to total lipids ratio in IDL || id:ebi-a-GCST90092842	Body mass index || id:ieu-b-4816	35	0.0386322	0.00684843	1.69032e-08	1.23791e-07	1.03939	1.02553	1.05343	0.0268779	0.0078392	0.000606583	1.02724	1.01158	1.04315	0.021708	0.0184214	0.247059	1.02195	0.985705	1.05952	75.5437	5.45244e-05	0.00310753	0.00313986	0.32952	0.0386322	0.00684843	2.52148e-06	0.0366286	0.00642228	2.31233e-06
Isoleucine levels || id:ebi-a-GCST90092843	Body mass index || id:ieu-b-4816	35	0.0255339	0.00528589	1.36129e-06	5.48703e-06	1.02586	1.01529	1.03655	0.0269728	0.00746845	0.00030435	1.02734	1.01241	1.04249	0.0266618	0.0144223	0.0734845	1.02702	0.998395	1.05647	42.9326	0.140066	-0.000207134	0.00245859	0.933368	0.0255339	0.00528589	2.84525e-05	NA	NA	NA
Cholesterol levels in large HDL || id:ebi-a-GCST90092844	Body mass index || id:ieu-b-4816	33	-0.0392068	0.00631076	5.20833e-10	6.82565e-09	0.961552	0.949732	0.973519	-0.0350974	0.00734322	1.75679e-06	0.965511	0.951715	0.979508	-0.0105781	0.0163595	0.522646	0.989478	0.958254	1.02172	65.9655	0.000380394	-0.0052127	0.00276587	0.0688828	-0.0392068	0.00631076	5.87227e-07	-0.0370699	0.00576895	3.67564e-07
Cholesterol to total lipids ratio in large HDL || id:ebi-a-GCST90092845	Body mass index || id:ieu-b-4816	34	-0.0473604	0.00667304	1.27238e-12	7.92059e-11	0.953744	0.941351	0.9663	-0.0376401	0.00775198	1.20054e-06	0.963059	0.948537	0.977804	-0.02915	0.0179281	0.113773	0.971271	0.937734	1.00601	71.5602	0.000114763	-0.00337756	0.00308774	0.282183	-0.0473604	0.00667304	3.97844e-08	-0.0491587	0.00596672	3.38804e-09
Cholesteryl ester levels in large HDL || id:ebi-a-GCST90092846	Body mass index || id:ieu-b-4816	33	-0.0398631	0.00640425	4.83145e-10	6.68351e-09	0.960921	0.948935	0.973059	-0.0351395	0.0070825	6.99698e-07	0.965471	0.952161	0.978967	-0.0108503	0.0166041	0.518269	0.989208	0.957534	1.02193	67.5536	0.000241637	-0.00528273	0.00280726	0.0692802	-0.0398631	0.00640425	5.67615e-07	-0.0376792	0.0058437	3.45415e-07
Cholesteryl esters to total lipids ratio in large HDL || id:ebi-a-GCST90092847	Body mass index || id:ieu-b-4816	34	-0.0471215	0.0069705	1.37868e-11	5.72151e-10	0.953971	0.941027	0.967094	-0.0384543	0.00794509	1.2983e-06	0.962276	0.947407	0.977378	-0.0309251	0.0188246	0.110216	0.969548	0.934427	1.00599	76.1605	2.90486e-05	-0.0030039	0.00324208	0.361103	-0.0471215	0.0069705	1.0491e-07	-0.0448411	0.00638967	5.9163e-08
Free cholesterol levels in large HDL || id:ebi-a-GCST90092848	Body mass index || id:ieu-b-4816	33	-0.0361919	0.00599561	1.57593e-09	1.50925e-08	0.964455	0.953188	0.975856	-0.0339548	0.00701201	1.28297e-06	0.966615	0.953421	0.979992	-0.00860728	0.0155195	0.583141	0.99143	0.961726	1.02205	60.1657	0.00186414	-0.00502212	0.00262366	0.0648694	-0.0361919	0.00599561	9.76943e-07	-0.0342468	0.00553846	7.2883e-07
Free cholesterol to total lipids ratio in large HDL || id:ebi-a-GCST90092849	Body mass index || id:ieu-b-4816	35	-0.0330641	0.00547097	1.50761e-09	1.50158e-08	0.967477	0.957158	0.977907	-0.0252206	0.00663426	0.000143784	0.975095	0.962498	0.987857	-0.0169772	0.0146196	0.253866	0.983166	0.955394	1.01175	51.3221	0.0286719	-0.00295431	0.00249216	0.244309	-0.0330641	0.00547097	7.56193e-07	NA	NA	NA
Total lipid levels in large HDL || id:ebi-a-GCST90092850	Body mass index || id:ieu-b-4816	33	-0.0351339	0.00624563	1.85115e-08	1.28038e-07	0.965476	0.953729	0.977368	-0.0344387	0.00709247	1.19982e-06	0.966148	0.95281	0.979672	-0.00627209	0.0161569	0.700522	0.993748	0.962771	1.02572	65.203	0.00047171	-0.00525493	0.00273152	0.0636022	-0.0351339	0.00624563	3.21946e-06	-0.0331368	0.00578827	2.69013e-06
Concentration of large HDL particles || id:ebi-a-GCST90092851	Body mass index || id:ieu-b-4816	33	-0.0384729	0.00617349	4.60669e-10	6.68351e-09	0.962258	0.950685	0.973972	-0.033643	0.00670936	5.32157e-07	0.966917	0.954285	0.979716	-0.0102493	0.0159895	0.526234	0.989803	0.959264	1.02131	63.8806	0.000682115	-0.00513889	0.00270328	0.0666369	-0.0384729	0.00617349	5.55538e-07	-0.0364606	0.00569644	3.94557e-07
Phospholipid levels in large HDL || id:ebi-a-GCST90092852	Body mass index || id:ieu-b-4816	33	-0.0308813	0.0063242	1.04468e-06	4.33543e-06	0.969591	0.957646	0.981684	-0.0269919	0.00694632	0.000102	0.973369	0.960207	0.986712	-0.001073	0.0163218	0.948007	0.998928	0.967477	1.0314	66.545	0.000322622	-0.00542706	0.00275933	0.0582124	-0.0308813	0.0063242	2.79103e-05	-0.0289435	0.0059143	2.91113e-05
Phospholipids to total lipids ratio in large HDL || id:ebi-a-GCST90092853	Body mass index || id:ieu-b-4816	35	0.0543964	0.00636059	1.20865e-17	3.00955e-15	1.0559	1.04282	1.06915	0.0373194	0.00726905	2.83622e-07	1.03802	1.02334	1.05292	0.0353522	0.016984	0.0452223	1.03598	1.00207	1.07105	64.3519	0.00126842	0.00349753	0.00289532	0.235636	0.0543964	0.00636059	5.45166e-10	0.0523038	0.00574812	1.62886e-10
Triglyceride levels in large HDL || id:ebi-a-GCST90092854	Body mass index || id:ieu-b-4816	35	-0.00958742	0.00548129	0.0802708	0.100947	0.990458	0.979875	1.00116	-0.0113672	0.00721463	0.115123	0.988697	0.974815	1.00278	-0.00102498	0.014874	0.945476	0.998976	0.970273	1.02853	49.3266	0.0432769	-0.00157224	0.00253528	0.539422	-0.00958742	0.00548129	0.0892943	NA	NA	NA
Triglycerides to total lipids ratio in large HDL || id:ebi-a-GCST90092855	Body mass index || id:ieu-b-4816	35	0.0343448	0.00778125	1.01579e-05	3.01108e-05	1.03494	1.01928	1.05085	0.023573	0.00783546	0.00262537	1.02385	1.00825	1.0397	0.00824062	0.0206514	0.692439	1.00827	0.968278	1.04992	101.491	1.22008e-08	0.00479521	0.0035211	0.18247	0.0343448	0.00778125	9.74805e-05	0.0382566	0.00640163	1.49079e-06
Cholesterol levels in large LDL || id:ebi-a-GCST90092856	Body mass index || id:ieu-b-4816	35	-0.0254538	0.00574382	9.35762e-06	2.80729e-05	0.974867	0.963954	0.985904	-0.0313876	0.00731022	1.75754e-05	0.9691	0.955314	0.983085	-0.023487	0.0156717	0.14346	0.976787	0.947239	1.00726	49.9654	0.0380162	-0.000361164	0.00267138	0.893277	-0.0254538	0.00574382	9.25427e-05	-0.0234506	0.00510035	6.00282e-05
Cholesterol to total lipids ratio in large LDL || id:ebi-a-GCST90092857	Body mass index || id:ieu-b-4816	34	-0.0392234	0.00635101	6.57755e-10	7.87709e-09	0.961536	0.949641	0.97358	-0.0390753	0.00762354	2.96586e-07	0.961678	0.947416	0.976156	-0.0307636	0.0173119	0.0850713	0.969705	0.937353	1.00317	60.7556	0.00227769	-0.00156867	0.00298106	0.602369	-0.0392234	0.00635101	5.75401e-07	NA	NA	NA
Cholesteryl ester levels in large LDL || id:ebi-a-GCST90092858	Body mass index || id:ieu-b-4816	35	-0.0234714	0.00576089	4.61581e-05	0.000120983	0.976802	0.965835	0.987894	-0.0276636	0.00760338	0.000274419	0.972716	0.958327	0.98732	-0.0228905	0.0157221	0.154857	0.97737	0.947711	1.00796	50.0404	0.037437	-0.000106687	0.00267999	0.968485	-0.0234714	0.00576089	0.000261589	-0.0214832	0.00513271	0.000198113
Cholesteryl esters to total lipids ratio in large LDL || id:ebi-a-GCST90092859	Body mass index || id:ieu-b-4816	35	-0.0177202	0.00618748	0.0041849	0.00708871	0.982436	0.970593	0.994423	-0.0178462	0.00819039	0.0293375	0.982312	0.966669	0.998209	-0.0151986	0.0168758	0.374319	0.984916	0.952872	1.01804	56.514	0.00899513	-0.000463124	0.00287697	0.873094	-0.0177202	0.00618748	0.00712108	-0.015232	0.00519093	0.00604096
Free cholesterol levels in large LDL || id:ebi-a-GCST90092860	Body mass index || id:ieu-b-4816	35	-0.0299626	0.00570069	1.47246e-07	7.48251e-07	0.970482	0.959699	0.981386	-0.0328752	0.00746792	1.07165e-05	0.967659	0.953599	0.981927	-0.0245263	0.0155253	0.1237	0.975772	0.946527	1.00592	49.8782	0.0386993	-0.000998272	0.00264638	0.708424	-0.0299626	0.00570069	7.99234e-06	NA	NA	NA
Free cholesterol to total lipids ratio in large LDL || id:ebi-a-GCST90092861	Body mass index || id:ieu-b-4816	35	-0.0372115	0.00679556	4.35404e-08	2.46399e-07	0.963472	0.950725	0.976391	-0.0234069	0.00756223	0.00196655	0.976865	0.962493	0.991452	-0.00957094	0.01781	0.594603	0.990475	0.956496	1.02566	75.9602	4.81764e-05	-0.00507511	0.00303561	0.104009	-0.0372115	0.00679556	4.13639e-06	-0.0348013	0.00608166	2.18637e-06
Total lipid levels in large LDL || id:ebi-a-GCST90092862	Body mass index || id:ieu-b-4816	35	-0.0230696	0.00563673	4.26324e-05	0.00011293	0.977194	0.966458	0.98805	-0.0253832	0.00733012	0.000534467	0.974936	0.961029	0.989044	-0.0226535	0.0153835	0.150338	0.977601	0.948565	1.00753	47.9912	0.056358	-7.64173e-05	0.00262226	0.976927	-0.0230696	0.00563673	0.00024804	NA	NA	NA
Concentration of large LDL particles || id:ebi-a-GCST90092863	Body mass index || id:ieu-b-4816	35	-0.0170407	0.00543727	0.00172402	0.00320359	0.983104	0.972682	0.993637	-0.0218745	0.00758577	0.00393125	0.978363	0.963924	0.993018	-0.030527	0.014622	0.044619	0.969934	0.942531	0.998134	44.1182	0.114687	0.00247654	0.00249248	0.327646	-0.0170407	0.00543727	0.00354096	NA	NA	NA
Phospholipid levels in large LDL || id:ebi-a-GCST90092864	Body mass index || id:ieu-b-4816	35	-0.0227628	0.00545529	3.01132e-05	8.42492e-05	0.977494	0.967098	0.988002	-0.0275347	0.00727256	0.000153026	0.972841	0.959072	0.986807	-0.0248851	0.014883	0.103971	0.975422	0.947379	1.00429	44.7333	0.103041	0.000389728	0.00253696	0.878845	-0.0227628	0.00545529	0.000196904	NA	NA	NA
Phospholipids to total lipids ratio in large LDL || id:ebi-a-GCST90092865	Body mass index || id:ieu-b-4816	35	0.00714429	0.00650494	0.272079	0.315105	1.00717	0.99441	1.02009	-0.00223365	0.00751688	0.766352	0.997769	0.983176	1.01258	-0.0100987	0.0174488	0.566679	0.989952	0.956668	1.02439	62.9806	0.00181617	0.00316712	0.00297482	0.294767	0.00714429	0.00650494	0.279796	0.00460239	0.00553045	0.411284
Triglyceride levels in large LDL || id:ebi-a-GCST90092866	Body mass index || id:ieu-b-4816	35	0.0152867	0.00610371	0.0122625	0.0181748	1.0154	1.00333	1.02762	0.00282804	0.00768877	0.713012	1.00283	0.987833	1.01806	0.0053084	0.0165533	0.75047	1.00532	0.973229	1.03847	57.5813	0.00698551	0.00183223	0.0028215	0.520586	0.0152867	0.00610371	0.0172214	NA	NA	NA
Triglycerides to total lipids ratio in large LDL || id:ebi-a-GCST90092867	Body mass index || id:ieu-b-4816	35	0.0383214	0.00678122	1.5942e-08	1.20289e-07	1.03907	1.02535	1.05297	0.0291376	0.00802112	0.000280564	1.02957	1.01351	1.04588	0.0260712	0.0183653	0.165105	1.02641	0.990124	1.06403	72.2322	0.000143597	0.0022494	0.00313037	0.477463	0.0383214	0.00678122	2.44653e-06	0.0364401	0.00642009	2.50726e-06
Cholesterol levels in large VLDL || id:ebi-a-GCST90092868	Body mass index || id:ieu-b-4816	35	0.0139325	0.00701593	0.047052	0.0637426	1.01403	1.00018	1.02807	0.0136295	0.00803626	0.0898857	1.01372	0.997881	1.02982	-0.0146192	0.0183824	0.432131	0.985487	0.950613	1.02164	76.4884	4.11497e-05	0.0052433	0.00313358	0.103731	0.0139325	0.00701593	0.0551631	0.0177857	0.00668284	0.0120673
Cholesterol to total lipids ratio in large VLDL || id:ebi-a-GCST90092869	Body mass index || id:ieu-b-4816	35	-0.0140933	0.00467978	0.00259937	0.00469016	0.986006	0.977003	0.995091	-0.0185997	0.00656966	0.00463815	0.981572	0.969014	0.994293	-0.0174952	0.0125788	0.173578	0.982657	0.958726	1.00718	25.5999	0.849539	0.000624822	0.00214446	0.772595	-0.0140933	0.00406074	0.00143188	NA	NA	NA
Cholesteryl ester levels in large VLDL || id:ebi-a-GCST90092870	Body mass index || id:ieu-b-4816	35	0.00851545	0.00695475	0.220798	0.258116	1.00855	0.994897	1.02239	0.0070424	0.00813662	0.386754	1.00707	0.991134	1.02326	-0.0199038	0.0182147	0.282423	0.980293	0.945913	1.01592	73.6557	9.50382e-05	0.00521915	0.00310507	0.102235	0.00851545	0.00695475	0.229215	0.00614982	0.00632053	0.337636
Cholesteryl esters to total lipids ratio in large VLDL || id:ebi-a-GCST90092871	Body mass index || id:ieu-b-4816	35	-0.0218817	0.00458433	1.81368e-06	6.84252e-06	0.978356	0.969605	0.987186	-0.0233551	0.00697975	0.000819483	0.976915	0.963642	0.990372	-0.0173206	0.0123243	0.169248	0.982829	0.959372	1.00686	29.8839	0.669685	-0.000837633	0.00210089	0.69268	-0.0218817	0.00429789	1.30805e-05	NA	NA	NA
Free cholesterol levels in large VLDL || id:ebi-a-GCST90092872	Body mass index || id:ieu-b-4816	35	0.0185164	0.00701507	0.00830228	0.013084	1.01869	1.00478	1.03279	0.0165409	0.00768492	0.0313674	1.01668	1.00148	1.03211	-0.00993658	0.0183864	0.59253	0.990113	0.955067	1.02644	78.1783	2.47379e-05	0.005225	0.00313419	0.10496	0.0185164	0.00701507	0.0124416	0.0223447	0.00672863	0.00225138
Free cholesterol to total lipids ratio in large VLDL || id:ebi-a-GCST90092873	Body mass index || id:ieu-b-4816	35	0.0132278	0.00599839	0.0274382	0.0390406	1.01332	1.00147	1.0253	0.00860718	0.00759341	0.257001	1.00864	0.993744	1.02377	-0.0166913	0.0153693	0.28534	0.983447	0.954264	1.01352	54.4351	0.0145178	0.00549602	0.00262051	0.0437077	0.0132278	0.00599839	0.0343014	0.0203503	0.00602007	0.00187455
Total lipid levels in large VLDL || id:ebi-a-GCST90092874	Body mass index || id:ieu-b-4816	35	0.0174157	0.00678986	0.0103189	0.0157632	1.01757	1.00412	1.0312	0.0142422	0.00791838	0.072077	1.01434	0.998723	1.03021	-0.00768971	0.0179235	0.67069	0.99234	0.958084	1.02782	73.3446	0.000104057	0.00461008	0.00305519	0.140832	0.0174157	0.00678986	0.0149039	0.0151474	0.00620006	0.0200793
Concentration of large VLDL particles || id:ebi-a-GCST90092875	Body mass index || id:ieu-b-4816	35	0.0183383	0.00689853	0.00785377	0.012456	1.01851	1.00483	1.03237	0.0147007	0.00787372	0.0618936	1.01481	0.999268	1.03059	-0.007362	0.0182007	0.688462	0.992665	0.957878	1.02872	75.9004	4.90416e-05	0.00471935	0.00310245	0.137743	0.0183383	0.00689853	0.0118841	0.0160448	0.00630713	0.0158281
Phospholipid levels in large VLDL || id:ebi-a-GCST90092876	Body mass index || id:ieu-b-4816	35	0.0193509	0.00714302	0.00674736	0.0108393	1.01954	1.00536	1.03391	0.0190373	0.0078658	0.0155094	1.01922	1.00363	1.03505	-0.0090211	0.0187544	0.633682	0.991019	0.955252	1.02813	81.4257	9.13045e-06	0.00521005	0.00319688	0.112669	0.0193509	0.00714302	0.0104898	0.0186664	0.00678147	0.009794
Phospholipids to total lipids ratio in large VLDL || id:ebi-a-GCST90092877	Body mass index || id:ieu-b-4816	35	0.0242721	0.00805739	0.00259186	0.00469016	1.02457	1.00852	1.04088	0.0200474	0.00831322	0.0158869	1.02025	1.00376	1.03701	-0.0170238	0.0205696	0.413831	0.98312	0.944273	1.02357	102.31	9.18342e-09	0.00758544	0.00350701	0.0378895	0.0242721	0.00805739	0.00486649	0.0289669	0.00741905	0.000476164
Triglyceride levels in large VLDL || id:ebi-a-GCST90092878	Body mass index || id:ieu-b-4816	35	0.0173744	0.00640744	0.00669584	0.0108264	1.01753	1.00483	1.03039	0.0127933	0.00731532	0.0803205	1.01288	0.998456	1.0275	-0.00380471	0.0170316	0.824608	0.996203	0.963496	1.03002	65.8426	0.000852498	0.003889	0.0029031	0.189527	0.0173744	0.00640744	0.0104241	0.015251	0.00586267	0.0137923
Triglycerides to total lipids ratio in large VLDL || id:ebi-a-GCST90092879	Body mass index || id:ieu-b-4816	35	0.000461599	0.00557296	0.933988	0.951393	1.00046	0.989593	1.01145	0.00123121	0.00766644	0.872411	1.00123	0.9863	1.01639	0.0275666	0.014326	0.0629837	1.02795	0.999488	1.05722	46.5037	0.074787	-0.00497905	0.00244261	0.0495873	0.000461599	0.00557296	0.934474	NA	NA	NA
Linoleic acid levels || id:ebi-a-GCST90092880	Body mass index || id:ieu-b-4816	35	-0.0201548	0.00499855	5.52747e-05	0.000137634	0.980047	0.970492	0.989696	-0.0126902	0.00747526	0.0895779	0.98739	0.973029	1.00196	-0.0109415	0.0135312	0.42453	0.989118	0.96323	1.0157	38.4318	0.275645	-0.00169195	0.00230661	0.468419	-0.0201548	0.00499855	0.000295306	NA	NA	NA
Ratio of linoleic acid to total fatty acids || id:ebi-a-GCST90092881	Body mass index || id:ieu-b-4816	34	-0.0304826	0.00521005	4.89445e-09	4.35256e-08	0.969977	0.960123	0.979933	-0.0261315	0.00740805	0.000419586	0.974207	0.960164	0.988455	-0.00925398	0.0137051	0.504385	0.990789	0.964528	1.01776	41.3651	0.150521	-0.00394119	0.00236354	0.105175	-0.0304826	0.00521005	1.49722e-06	NA	NA	NA
Lactate levels || id:ebi-a-GCST90092882	Body mass index || id:ieu-b-4816	35	0.00519524	0.00605251	0.390693	0.442194	1.00521	0.993354	1.0172	0.00737979	0.00719548	0.305073	1.00741	0.993299	1.02172	-0.00143406	0.0164688	0.931136	0.998567	0.966849	1.03133	54.1678	0.0154183	0.00121745	0.0028074	0.667359	0.00519524	0.00605251	0.396704	0.00289401	0.00560163	0.608854
LDL cholesterol levels || id:ebi-a-GCST90092883	Body mass index || id:ieu-b-4816	35	-0.0211938	0.00561148	0.00015881	0.000362786	0.979029	0.96832	0.989856	-0.0274114	0.00730459	0.000174988	0.972961	0.95913	0.986991	-0.0220972	0.0153138	0.158457	0.978145	0.949222	1.00795	47.0388	0.0676452	0.000165877	0.00261039	0.949716	-0.0211938	0.00561148	0.000610776	NA	NA	NA
Cholesteryl ester levels in LDL || id:ebi-a-GCST90092884	Body mass index || id:ieu-b-4816	35	-0.0187207	0.00560699	0.000841365	0.0016627	0.981453	0.970727	0.992299	-0.0256382	0.00781231	0.00103157	0.974688	0.959877	0.989727	-0.0215602	0.0152931	0.167952	0.978671	0.949771	1.00845	46.8187	0.0705097	0.000521439	0.00260688	0.842689	-0.0187207	0.00560699	0.00204993	NA	NA	NA
Free cholesterol levels in LDL || id:ebi-a-GCST90092885	Body mass index || id:ieu-b-4816	35	-0.0267708	0.00570334	2.68058e-06	9.40092e-06	0.973584	0.962762	0.984529	-0.0309197	0.00714815	1.5215e-05	0.969553	0.956064	0.983233	-0.0228799	0.0155488	0.150633	0.97738	0.948043	1.00762	49.192	0.0444629	-0.000714488	0.00265041	0.789164	-0.0267708	0.00570334	4.26888e-05	NA	NA	NA
Total lipid levels in LDL || id:ebi-a-GCST90092886	Body mass index || id:ieu-b-4816	35	-0.0186183	0.00556208	0.000815823	0.00162512	0.981554	0.970911	0.992313	-0.026973	0.0071452	0.000160018	0.973388	0.959851	0.987115	-0.0207854	0.0151744	0.180008	0.979429	0.950728	1.009	46.1411	0.0799771	0.000397951	0.00258664	0.878666	-0.0186183	0.00556208	0.00200306	NA	NA	NA
Concentration of LDL particles || id:ebi-a-GCST90092887	Body mass index || id:ieu-b-4816	35	-0.0145575	0.00554811	0.00869368	0.0136146	0.985548	0.974889	0.996324	-0.0211705	0.00737677	0.00410628	0.979052	0.964998	0.99331	-0.0254392	0.0150033	0.0993834	0.974882	0.946631	1.00398	45.6946	0.0867773	0.00199827	0.0025575	0.440173	-0.0145575	0.00554811	0.012925	NA	NA	NA
Phospholipid levels in LDL || id:ebi-a-GCST90092888	Body mass index || id:ieu-b-4816	35	-0.0180247	0.00549391	0.00103496	0.00199772	0.982137	0.971618	0.99277	-0.0292447	0.0072286	5.21699e-05	0.971179	0.957516	0.985036	-0.0214659	0.0149799	0.161271	0.978763	0.950444	1.00793	44.9131	0.0998242	0.000631922	0.00255348	0.806074	-0.0180247	0.00549391	0.00239634	NA	NA	NA
Average diameter for LDL particles || id:ebi-a-GCST90092889	Body mass index || id:ieu-b-4816	35	-0.0234966	0.00610141	0.000117635	0.000276332	0.976777	0.965166	0.988529	-0.0236581	0.00735701	0.00130114	0.97662	0.962638	0.990804	-0.0382851	0.0164167	0.0259462	0.962439	0.931963	0.99391	58.0343	0.00626577	0.00271587	0.00279853	0.338875	-0.0234966	0.00610141	0.000495261	-0.0214911	0.00559309	0.000525001
Triglyceride levels in LDL || id:ebi-a-GCST90092890	Body mass index || id:ieu-b-4816	35	0.0162331	0.00620818	0.00892808	0.0138943	1.01637	1.00407	1.02881	0.00488884	0.00742702	0.510377	1.0049	0.990378	1.01964	0.00525758	0.0168186	0.756548	1.00527	0.972673	1.03896	59.668	0.00420499	0.00201534	0.00286674	0.486981	0.0162331	0.00620818	0.0132131	0.018183	0.00580782	0.00363809
Leucine levels || id:ebi-a-GCST90092891	Body mass index || id:ieu-b-4816	35	0.0244186	0.00459638	1.08084e-07	5.85064e-07	1.02472	1.01553	1.03399	0.0317964	0.0071094	7.73313e-06	1.03231	1.01802	1.04679	0.0235757	0.0124827	0.0677515	1.02386	0.99911	1.04921	33.6831	0.483061	0.000154795	0.00212796	0.942449	0.0244186	0.00457491	6.26087e-06	NA	NA	NA
Cholesterol levels in medium HDL || id:ebi-a-GCST90092892	Body mass index || id:ieu-b-4816	34	-0.0298504	0.00738316	5.27641e-05	0.00013271	0.970591	0.956646	0.984738	-0.0115437	0.00767555	0.132592	0.988523	0.973763	1.00351	-0.0113938	0.0198933	0.570818	0.988671	0.950864	1.02798	91.3767	2.2023e-07	-0.00342354	0.00342648	0.325221	-0.0298504	0.00738316	0.000297717	-0.0281462	0.00698892	0.000338625
Cholesterol to total lipids ratio in medium HDL || id:ebi-a-GCST90092893	Body mass index || id:ieu-b-4816	34	-0.0364417	0.00816643	8.10528e-06	2.46124e-05	0.964214	0.948904	0.979772	-0.0364088	0.00831681	1.19922e-05	0.964246	0.948655	0.980093	-0.00541601	0.0215525	0.803193	0.994599	0.953459	1.03751	104.734	2.16468e-09	-0.00575446	0.00371197	0.130918	-0.0364417	0.00816643	8.90568e-05	-0.040914	0.00793301	1.36757e-05
Cholesteryl ester levels in medium HDL || id:ebi-a-GCST90092894	Body mass index || id:ieu-b-4816	34	-0.0299254	0.00747063	6.1825e-05	0.00015242	0.970518	0.956411	0.984833	-0.0117455	0.00755032	0.119797	0.988323	0.973805	1.00306	-0.0111543	0.020126	0.583278	0.988908	0.950658	1.0287	92.8331	1.34862e-07	-0.00348186	0.00346654	0.322711	-0.0299254	0.00747063	0.000331022	-0.0256745	0.00729828	0.0013269
Cholesteryl esters to total lipids ratio in medium HDL || id:ebi-a-GCST90092895	Body mass index || id:ieu-b-4816	35	-0.0347045	0.00847878	4.25636e-05	0.00011293	0.965891	0.949972	0.982076	-0.0294312	0.00850777	0.000541517	0.970998	0.95494	0.987325	0.00181055	0.0220957	0.935188	1.00181	0.959352	1.04615	114.336	1.27318e-10	-0.00670659	0.00376691	0.0842208	-0.0347045	0.00847878	0.000247772	-0.0391958	0.00741834	1.0457e-05
Free cholesterol levels in medium HDL || id:ebi-a-GCST90092896	Body mass index || id:ieu-b-4816	34	-0.0287381	0.00693044	3.37372e-05	9.33396e-05	0.971671	0.958561	0.98496	-0.0134219	0.00734068	0.067485	0.986668	0.972573	1.00097	-0.0119046	0.0186899	0.528684	0.988166	0.952622	1.02504	82.4787	4.05351e-06	-0.00312247	0.00321919	0.339344	-0.0287381	0.00693044	0.000221477	-0.0247484	0.00675807	0.000895642
Free cholesterol to total lipids ratio in medium HDL || id:ebi-a-GCST90092897	Body mass index || id:ieu-b-4816	34	-0.0368379	0.00650694	1.50216e-08	1.16886e-07	0.963832	0.951618	0.976203	-0.0230227	0.00726829	0.00153727	0.97724	0.963417	0.991262	-0.0132234	0.0172205	0.448185	0.986864	0.954111	1.02074	76.56	2.57169e-05	-0.00438105	0.00296647	0.149488	-0.0368379	0.00650694	2.61789e-06	NA	NA	NA
Total lipid levels in medium HDL || id:ebi-a-GCST90092898	Body mass index || id:ieu-b-4816	34	-0.0234879	0.00700043	0.000793042	0.00159248	0.976786	0.963475	0.99028	-0.0109027	0.00775464	0.159735	0.989156	0.974236	1.00431	-0.0106685	0.019002	0.578407	0.989388	0.953217	1.02693	80.848	6.79614e-06	-0.00237759	0.00327267	0.472814	-0.0234879	0.00700043	0.00200606	-0.0220704	0.0066039	0.00218162
Concentration of medium HDL particles || id:ebi-a-GCST90092899	Body mass index || id:ieu-b-4816	34	-0.0269122	0.00699604	0.00011968	0.000278508	0.973447	0.96019	0.986887	-0.0124208	0.00761403	0.102826	0.987656	0.973026	1.00251	-0.0113209	0.018913	0.553669	0.988743	0.952762	1.02608	81.968	4.76859e-06	-0.00289186	0.00325746	0.38129	-0.0269122	0.00699604	0.000518642	-0.0254251	0.00658772	0.000539008
Phospholipid levels in medium HDL || id:ebi-a-GCST90092900	Body mass index || id:ieu-b-4816	34	-0.0189828	0.00687545	0.00576337	0.00950383	0.981196	0.968062	0.994508	-0.0095736	0.00814135	0.239626	0.990472	0.974792	1.0064	-0.00972912	0.0187353	0.607129	0.990318	0.954612	1.02736	76.9484	2.28367e-05	-0.00171617	0.00322659	0.598481	-0.0189828	0.00687545	0.0093389	-0.0176554	0.00648666	0.0105567
Phospholipids to total lipids ratio in medium HDL || id:ebi-a-GCST90092901	Body mass index || id:ieu-b-4816	34	0.0438141	0.00788158	2.71257e-08	1.68857e-07	1.04479	1.02877	1.06105	0.0424548	0.00804542	1.31395e-07	1.04337	1.02705	1.05995	0.00908781	0.0205301	0.660991	1.00913	0.969329	1.05056	97.9023	2.38107e-08	0.00644073	0.00353585	0.0778837	0.0438141	0.00788158	3.54099e-06	0.0485864	0.00768754	4.95075e-07
Triglyceride levels in medium HDL || id:ebi-a-GCST90092902	Body mass index || id:ieu-b-4816	35	0.013949	0.00670578	0.0375122	0.0518919	1.01405	1.00081	1.02746	0.00599091	0.00772691	0.438144	1.00601	0.990888	1.02136	-0.00546669	0.0179359	0.762439	0.994548	0.960193	1.03013	69.2514	0.000334626	0.00356528	0.00305729	0.25191	0.013949	0.00670578	0.04512	0.0120103	0.00631674	0.066019
Triglycerides to total lipids ratio in medium HDL || id:ebi-a-GCST90092903	Body mass index || id:ieu-b-4816	35	0.0309884	0.00846458	0.000251284	0.000548858	1.03147	1.0145	1.04873	0.029096	0.00809704	0.000326378	1.02952	1.01331	1.04599	-0.00345802	0.0221681	0.876991	0.996548	0.954176	1.0408	116.284	6.2609e-11	0.00632718	0.00377949	0.103568	0.0309884	0.00846458	0.000845592	0.0350116	0.00740848	5.0468e-05
Cholesterol levels in medium LDL || id:ebi-a-GCST90092904	Body mass index || id:ieu-b-4816	35	-0.012569	0.00551082	0.022561	0.0324722	0.98751	0.976901	0.998234	-0.0196557	0.00741859	0.0080608	0.980536	0.966382	0.994898	-0.0185772	0.0149972	0.224193	0.981594	0.953161	1.01088	44.8321	0.101264	0.00110333	0.00255649	0.668854	-0.012569	0.00551082	0.0289485	NA	NA	NA
Cholesterol to total lipids ratio in medium LDL || id:ebi-a-GCST90092905	Body mass index || id:ieu-b-4816	35	-0.0333143	0.00519973	1.48468e-10	3.36077e-09	0.967234	0.957427	0.977142	-0.0308634	0.00739635	3.00894e-05	0.969608	0.955653	0.983767	-0.0301292	0.0141768	0.0411401	0.97032	0.94373	0.99766	39.9822	0.221649	-0.000584943	0.0024167	0.810246	-0.0333143	0.00519973	2.56339e-07	NA	NA	NA
Cholesteryl ester levels in medium LDL || id:ebi-a-GCST90092906	Body mass index || id:ieu-b-4816	35	-0.00934122	0.00553981	0.0917575	0.114238	0.990702	0.980003	1.00152	-0.0206502	0.00755517	0.0062711	0.979562	0.965163	0.994175	-0.0179004	0.015033	0.242252	0.982259	0.953739	1.01163	45.369	0.0920309	0.0015718	0.0025626	0.543843	-0.00934122	0.00553981	0.100914	NA	NA	NA
Cholesteryl esters to total lipids ratio in medium LDL || id:ebi-a-GCST90092907	Body mass index || id:ieu-b-4816	35	0.00292656	0.00607405	0.629938	0.671022	1.00293	0.991062	1.01494	-0.00278017	0.00731954	0.704073	0.997224	0.983019	1.01163	-0.013392	0.0162902	0.416925	0.986697	0.955691	1.01871	55.2267	0.0121252	0.00299687	0.00277699	0.288332	0.00292656	0.00607405	0.633025	0.00067523	0.00537892	0.900864
Free cholesterol levels in medium LDL || id:ebi-a-GCST90092908	Body mass index || id:ieu-b-4816	35	-0.0204178	0.00567632	0.000321894	0.000690963	0.979789	0.968949	0.990751	-0.0267996	0.00789292	0.000685302	0.973556	0.958611	0.988734	-0.0195627	0.015491	0.215499	0.980627	0.951301	1.01086	47.8271	0.0581801	-0.000157032	0.00264059	0.952938	-0.0204178	0.00567632	0.00101034	NA	NA	NA
Free cholesterol to total lipids ratio in medium LDL || id:ebi-a-GCST90092909	Body mass index || id:ieu-b-4816	35	-0.0285049	0.00739078	0.00011487	0.000272406	0.971898	0.95792	0.986079	-0.0163491	0.00746179	0.0284483	0.983784	0.969501	0.998277	-0.000846064	0.0194949	0.965645	0.999154	0.961697	1.03807	89.1041	7.90892e-07	-0.0050786	0.00332285	0.135947	-0.0285049	0.00739078	0.000487149	-0.0245435	0.00665248	0.000830859
Total lipid levels in medium LDL || id:ebi-a-GCST90092910	Body mass index || id:ieu-b-4816	35	-0.0104143	0.00553446	0.0598748	0.0780567	0.98964	0.978963	1.00043	-0.0144242	0.00749543	0.0543046	0.985679	0.971305	1.00027	-0.016909	0.0150549	0.269478	0.983233	0.954644	1.01268	45.2682	0.0937107	0.00119267	0.00256631	0.645169	-0.0104143	0.00553446	0.0684588	NA	NA	NA
Concentration of medium LDL particles || id:ebi-a-GCST90092911	Body mass index || id:ieu-b-4816	35	-0.0105627	0.00571204	0.0644285	0.0826944	0.989493	0.978477	1.00063	-0.0246036	0.00741542	0.000906982	0.975697	0.961618	0.989981	-0.0158636	0.0155563	0.315263	0.984262	0.954704	1.01473	48.1101	0.0550696	0.000973469	0.00265183	0.715894	-0.0105627	0.00571204	0.0731386	NA	NA	NA
Phospholipid levels in medium LDL || id:ebi-a-GCST90092912	Body mass index || id:ieu-b-4816	35	-0.0101673	0.00557562	0.0682228	0.0866708	0.989884	0.979125	1.00076	-0.0157694	0.00711093	0.0265801	0.984354	0.97073	0.99817	-0.0167126	0.0151671	0.278477	0.983426	0.954622	1.0131	45.9255	0.0832029	0.00120194	0.00258541	0.64506	-0.0101673	0.00557562	0.0770244	NA	NA	NA
Phospholipids to total lipids ratio in medium LDL || id:ebi-a-GCST90092913	Body mass index || id:ieu-b-4816	35	0.00356168	0.0055212	0.518868	0.561731	1.00357	0.992766	1.01449	0.0133943	0.0075909	0.077644	1.01348	0.998517	1.02868	0.00617897	0.0150587	0.684219	1.0062	0.976934	1.03634	45.6505	0.0874737	-0.000480654	0.00256703	0.852618	0.00356168	0.0055212	0.523198	NA	NA	NA
Triglyceride levels in medium LDL || id:ebi-a-GCST90092914	Body mass index || id:ieu-b-4816	35	0.0169793	0.00618613	0.00605607	0.00985596	1.01712	1.00487	1.02953	0.00608072	0.00741399	0.41212	1.0061	0.991585	1.02083	0.00673091	0.0167744	0.690815	1.00675	0.974192	1.0404	59.5477	0.00433181	0.00188182	0.00285922	0.515002	0.0169793	0.00618613	0.00960281	NA	NA	NA
Triglycerides to total lipids ratio in medium LDL || id:ebi-a-GCST90092915	Body mass index || id:ieu-b-4816	35	0.0310244	0.00642705	1.38491e-06	5.48703e-06	1.03151	1.0186	1.04459	0.028529	0.00799806	0.000361108	1.02894	1.01294	1.0452	0.0247882	0.0175021	0.166058	1.0251	0.990529	1.06087	63.8497	0.00144769	0.00114512	0.00298329	0.703556	0.0310244	0.00642705	2.87438e-05	NA	NA	NA
Cholesterol levels in medium VLDL || id:ebi-a-GCST90092916	Body mass index || id:ieu-b-4816	35	-0.0189613	0.00561787	0.000737685	0.00149336	0.981217	0.970472	0.992081	-0.0243634	0.0076568	0.00146297	0.975931	0.961394	0.990688	-0.0314125	0.0151523	0.0460435	0.969076	0.940719	0.998287	47.0191	0.0678968	0.00228656	0.00258294	0.382425	-0.0189613	0.00561787	0.00185769	NA	NA	NA
Cholesterol to total lipids ratio in medium VLDL || id:ebi-a-GCST90092917	Body mass index || id:ieu-b-4816	35	-0.0319731	0.00571338	2.19114e-08	1.43577e-07	0.968533	0.957747	0.979439	-0.026278	0.00725083	0.000289934	0.974064	0.960319	0.988006	-0.016184	0.0153105	0.298165	0.983946	0.954858	1.01392	54.7683	0.0134624	-0.00289913	0.00260961	0.274623	-0.0319731	0.00571338	2.8841e-06	NA	NA	NA
Cholesteryl ester levels in medium VLDL || id:ebi-a-GCST90092918	Body mass index || id:ieu-b-4816	35	-0.0254803	0.00544604	2.88728e-06	9.8484e-06	0.974842	0.964491	0.985303	-0.0321699	0.00755123	2.04227e-05	0.968342	0.954116	0.982781	-0.0351435	0.0147515	0.0231198	0.965467	0.937952	0.993789	44.7444	0.10284	0.00177454	0.0025146	0.485331	-0.0254803	0.00544604	4.46557e-05	NA	NA	NA
Cholesteryl esters to total lipids ratio in medium VLDL || id:ebi-a-GCST90092919	Body mass index || id:ieu-b-4816	35	-0.0331462	0.00598574	3.06769e-08	1.86306e-07	0.967397	0.956114	0.978814	-0.025621	0.00726799	0.000423191	0.974704	0.960918	0.988689	-0.015836	0.016012	0.329857	0.984289	0.953878	1.01567	60.5926	0.00334011	-0.00317839	0.00272917	0.252531	-0.0331462	0.00598574	3.43838e-06	NA	NA	NA
Free cholesterol levels in medium VLDL || id:ebi-a-GCST90092920	Body mass index || id:ieu-b-4816	35	-0.00885723	0.00597321	0.13812	0.167766	0.991182	0.979645	1.00285	-0.00925623	0.00775038	0.232363	0.990786	0.975849	1.00595	-0.0248228	0.0160235	0.130885	0.975483	0.945323	1.00661	52.9542	0.0201808	0.00293194	0.00273147	0.290881	-0.00885723	0.00597321	0.147331	NA	NA	NA
Free cholesterol to total lipids ratio in medium VLDL || id:ebi-a-GCST90092921	Body mass index || id:ieu-b-4816	35	-0.0282302	0.00502812	1.97182e-08	1.32698e-07	0.972165	0.962631	0.981793	-0.0283709	0.00707924	6.13345e-05	0.972028	0.958634	0.985609	-0.0182352	0.0135944	0.188957	0.98193	0.956112	1.00845	41.3897	0.179319	-0.0018353	0.00231719	0.433997	-0.0282302	0.00502812	2.73049e-06	NA	NA	NA
Total lipid levels in medium VLDL || id:ebi-a-GCST90092922	Body mass index || id:ieu-b-4816	35	0.00175216	0.00625279	0.779309	0.818767	1.00175	0.989552	1.01411	-0.00159076	0.00752233	0.832519	0.998411	0.983798	1.01324	-0.016634	0.0167126	0.326834	0.983504	0.951809	1.01625	58.8559	0.00513377	0.0033764	0.0028489	0.244419	0.00175216	0.00625279	0.781007	-0.000244982	0.00577187	0.9664
Concentration of medium VLDL particles || id:ebi-a-GCST90092923	Body mass index || id:ieu-b-4816	35	-0.00296232	0.00616016	0.630599	0.671022	0.997042	0.985076	1.00915	-0.00719072	0.00790651	0.363103	0.992835	0.977568	1.00834	-0.0213266	0.0164547	0.20394	0.978899	0.947832	1.01098	56.6035	0.00880805	0.00337244	0.00280497	0.237801	-0.00296232	0.00616016	0.633679	-0.0049702	0.00565932	0.386167
Phospholipid levels in medium VLDL || id:ebi-a-GCST90092924	Body mass index || id:ieu-b-4816	35	-0.00452146	0.00613763	0.461318	0.512804	0.995489	0.983585	1.00754	-0.00873343	0.00801618	0.275944	0.991305	0.975851	1.007	-0.022348	0.0164128	0.18254	0.9779	0.946942	1.00987	56.0772	0.00996212	0.00327369	0.00279782	0.250347	-0.00452146	0.00613763	0.466371	NA	NA	NA
Phospholipids to total lipids ratio in medium VLDL || id:ebi-a-GCST90092925	Body mass index || id:ieu-b-4816	35	-0.0267538	0.00459701	5.89059e-09	5.05778e-08	0.973601	0.964868	0.982413	-0.0297244	0.00677127	1.13464e-05	0.970713	0.957915	0.983682	-0.0239771	0.0123593	0.0609651	0.976308	0.952942	1.00025	32.9965	0.516655	-0.000509908	0.00210677	0.810253	-0.0267538	0.00452866	1.13493e-06	NA	NA	NA
Triglyceride levels in medium VLDL || id:ebi-a-GCST90092926	Body mass index || id:ieu-b-4816	35	0.0147262	0.00640112	0.0214163	0.0310039	1.01484	1.00218	1.02765	0.00833147	0.00741354	0.26109	1.00837	0.99382	1.02313	-0.00560297	0.0170498	0.744516	0.994413	0.961731	1.02821	64.5761	0.00119539	0.00373299	0.00290625	0.207921	0.0147262	0.00640112	0.0276776	0.012673	0.00590326	0.0392537
Triglycerides to total lipids ratio in medium VLDL || id:ebi-a-GCST90092927	Body mass index || id:ieu-b-4816	35	0.0311828	0.00542021	8.76379e-09	7.27395e-08	1.03167	1.02077	1.04269	0.0285243	0.00729736	9.27341e-05	1.02894	1.01432	1.04376	0.0181026	0.0145888	0.223407	1.01827	0.989563	1.0478	48.9381	0.0467784	0.00240177	0.00248664	0.341134	0.0311828	0.00542021	1.80264e-06	NA	NA	NA
Monounsaturated fatty acid levels || id:ebi-a-GCST90092928	Body mass index || id:ieu-b-4816	35	0.013328	0.00609747	0.0288281	0.0407852	1.01342	1.00138	1.0256	0.000616827	0.0074377	0.933905	1.00062	0.986136	1.01531	-0.00780272	0.0161631	0.632462	0.992228	0.961287	1.02416	56.7395	0.00853054	0.00388025	0.00275515	0.168376	0.013328	0.00609747	0.035811	NA	NA	NA
Ratio of monounsaturated fatty acids to total fatty acids || id:ebi-a-GCST90092929	Body mass index || id:ieu-b-4816	35	0.0326237	0.00720006	5.86949e-06	1.81088e-05	1.03316	1.01868	1.04785	0.0238035	0.00762736	0.00180356	1.02409	1.00889	1.03951	-0.00199978	0.0185467	0.914788	0.998002	0.962375	1.03495	83.7016	4.47786e-06	0.00635779	0.00316136	0.052543	0.0326237	0.00720006	6.9065e-05	0.0288574	0.00653006	0.00010648
Total cholesterol minus HDL-C levels || id:ebi-a-GCST90092930	Body mass index || id:ieu-b-4816	35	-0.0190098	0.0054341	0.000468325	0.000974427	0.98117	0.970775	0.991676	-0.0278494	0.00719097	0.00010758	0.972535	0.958924	0.986339	-0.0250512	0.0147869	0.0996573	0.97526	0.9474	1.00394	44.2255	0.112582	0.00110942	0.00252062	0.662707	-0.0190098	0.0054341	0.00132729	NA	NA	NA
Omega-3 fatty acid levels || id:ebi-a-GCST90092931	Body mass index || id:ieu-b-4816	35	0.00371723	0.00641375	0.562203	0.606012	1.00372	0.991185	1.01642	-0.000696175	0.00729585	0.923981	0.999304	0.985116	1.0137	-0.0073957	0.0173784	0.673185	0.992632	0.95939	1.02702	66.3896	0.000735496	0.00204063	0.00296219	0.495706	0.00371723	0.00641375	0.566024	0.00434731	0.00556273	0.440249
Ratio of omega-3 fatty acids to total fatty acids || id:ebi-a-GCST90092932	Body mass index || id:ieu-b-4816	35	0.00452284	0.00641356	0.480686	0.531959	1.00453	0.991985	1.01724	0.00646879	0.00720119	0.369029	1.00649	0.992384	1.0208	-0.00146654	0.0174651	0.933588	0.998535	0.964932	1.03331	66.165	0.000781545	0.00109983	0.00297698	0.714156	0.00452284	0.00641356	0.485489	0.00486228	0.00538478	0.37329
Omega-6 fatty acid levels || id:ebi-a-GCST90092933	Body mass index || id:ieu-b-4816	35	-0.0183542	0.00533841	0.000585701	0.00120529	0.981813	0.971594	0.99214	-0.0138479	0.00760642	0.0686753	0.986248	0.971653	1.00106	-0.0132188	0.0145365	0.369759	0.986868	0.959148	1.01539	44.307	0.111005	-0.000943106	0.00247802	0.705947	-0.0183542	0.00533841	0.00156495	NA	NA	NA
Ratio of omega-6 fatty acids to omega-3 fatty acids || id:ebi-a-GCST90092934	Body mass index || id:ieu-b-4816	35	-0.0118032	0.006366	0.0637252	0.0823314	0.988266	0.976012	1.00067	-0.00602929	0.00729549	0.408554	0.993989	0.979877	1.0083	0.00127656	0.0171977	0.941276	1.00128	0.968089	1.0356	64.8884	0.00110034	-0.00240184	0.00293141	0.418468	-0.0118032	0.006366	0.072417	-0.0147141	0.00496655	0.00581265
Ratio of omega-6 fatty acids to total fatty acids || id:ebi-a-GCST90092935	Body mass index || id:ieu-b-4816	35	-0.0278849	0.00687181	4.95222e-05	0.000128448	0.9725	0.95949	0.985687	-0.0204926	0.00776877	0.008344	0.979716	0.964911	0.994748	0.00211988	0.0178903	0.906395	1.00212	0.967592	1.03788	76.0413	4.70265e-05	-0.00550986	0.00304956	0.0799244	-0.0278849	0.00687181	0.000274238	-0.032483	0.00625841	1.14243e-05
Phenylalanine levels || id:ebi-a-GCST90092936	Body mass index || id:ieu-b-4816	35	0.0300087	0.00479193	3.79249e-10	6.29553e-09	1.03046	1.02083	1.04019	0.0296689	0.00676368	1.15185e-05	1.03011	1.01655	1.04386	0.0354147	0.0128824	0.00961747	1.03605	1.01022	1.06254	25.7882	0.843012	-0.000992796	0.00219606	0.654168	0.0300087	0.00417332	2.56557e-08	NA	NA	NA
Phosphatidylcholine levels || id:ebi-a-GCST90092937	Body mass index || id:ieu-b-4816	34	-0.0246338	0.00531292	3.54206e-06	1.17596e-05	0.975667	0.96556	0.98588	-0.0211546	0.00801967	0.00834361	0.979068	0.963798	0.994579	-0.0206913	0.0145244	0.163957	0.979521	0.95203	1.00781	45.8182	0.0681199	-0.000731084	0.00250118	0.771947	-0.0246338	0.00531292	5.36041e-05	NA	NA	NA
Phosphoglycerides levels || id:ebi-a-GCST90092938	Body mass index || id:ieu-b-4816	34	-0.0197846	0.00526886	0.000173331	0.000390451	0.98041	0.970337	0.990587	-0.0196944	0.00803328	0.0142222	0.980498	0.965181	0.996059	-0.0204931	0.0144231	0.16503	0.979715	0.952407	1.00781	44.1538	0.0928969	0.00013138	0.0024837	0.958143	-0.0197846	0.00526886	0.000670568	NA	NA	NA
Polyunsaturated fatty acid levels || id:ebi-a-GCST90092939	Body mass index || id:ieu-b-4816	35	-0.0141797	0.00551094	0.0100819	0.0154962	0.98592	0.975328	0.996627	-0.0120292	0.00764045	0.115391	0.988043	0.973357	1.00295	-0.0132358	0.0150385	0.385155	0.986851	0.958188	1.01637	47.7433	0.0591289	-0.000173334	0.00256356	0.9465	-0.0141797	0.00551094	0.0146179	NA	NA	NA
Ratio of polyunsaturated fatty acids to monounsaturated fatty acids || id:ebi-a-GCST90092940	Body mass index || id:ieu-b-4816	35	-0.0288896	0.00722472	6.36881e-05	0.000155474	0.971524	0.957863	0.985379	-0.0193646	0.00814871	0.0174827	0.980822	0.965281	0.996613	0.00266576	0.0188086	0.888155	1.00267	0.966379	1.04032	84.3327	3.66791e-06	-0.00579445	0.00320603	0.0798308	-0.0288896	0.00722472	0.00032502	-0.0335381	0.0070699	4.17854e-05
Ratio of polyunsaturated fatty acids to total fatty acids || id:ebi-a-GCST90092941	Body mass index || id:ieu-b-4816	35	-0.0223388	0.00709483	0.00164054	0.00308683	0.977909	0.964404	0.991603	-0.0150826	0.00816956	0.0648643	0.985031	0.969384	1.00093	0.00311633	0.0187647	0.869112	1.00312	0.966898	1.0407	80.8257	1.09965e-05	-0.00467442	0.00319863	0.153368	-0.0223388	0.00709483	0.00340777	-0.0294117	0.00638036	6.55265e-05
Pyruvate levels || id:ebi-a-GCST90092942	Body mass index || id:ieu-b-4816	35	0.00737466	0.00536839	0.169529	0.199116	1.0074	0.996858	1.01806	0.0113213	0.00750862	0.131614	1.01139	0.99661	1.02638	0.00703383	0.014649	0.634283	1.00706	0.978555	1.03639	42.5321	0.149559	6.25925e-05	0.00249721	0.980154	0.00737466	0.00536839	0.178519	NA	NA	NA
Remnant cholesterol (non-HDL, non-LDL -cholesterol) || id:ebi-a-GCST90092943	Body mass index || id:ieu-b-4816	35	-0.0161548	0.00540953	0.00282324	0.00505746	0.983975	0.973597	0.994463	-0.0219627	0.00740627	0.00302268	0.978277	0.964178	0.992581	-0.0274263	0.0146105	0.0693601	0.972946	0.94548	1.00121	43.945	0.118148	0.00206992	0.0024906	0.411893	-0.0161548	0.00540953	0.00520569	NA	NA	NA
Cholesterol levels in small HDL || id:ebi-a-GCST90092944	Body mass index || id:ieu-b-4816	35	-0.0137385	0.00729251	0.0595769	0.0780567	0.986355	0.972357	1.00056	-0.0182821	0.00827495	0.0271519	0.981884	0.966087	0.997939	-0.00720662	0.0198624	0.719048	0.992819	0.954911	1.03223	78.8999	1.98652e-05	-0.00119953	0.00338589	0.725388	-0.0137385	0.00729251	0.0681519	-0.00776246	0.00594323	0.200829
Cholesterol to total lipids ratio in small HDL || id:ebi-a-GCST90092945	Body mass index || id:ieu-b-4816	35	-0.0254532	0.0072775	0.000469603	0.000974427	0.974868	0.961061	0.988873	-0.0131119	0.00748188	0.0796892	0.986974	0.972606	1.00155	-0.00585664	0.0195184	0.766016	0.99416	0.956846	1.03293	81.2758	9.56554e-06	-0.00359858	0.00332711	0.287274	-0.0254532	0.0072775	0.00132995	-0.0274784	0.00695153	0.000384553
Cholesteryl ester levels in small HDL || id:ebi-a-GCST90092946	Body mass index || id:ieu-b-4816	35	-0.0128848	0.00720459	0.0737082	0.0931641	0.987198	0.973356	1.00124	-0.0157414	0.0078101	0.0438511	0.984382	0.969428	0.999567	-0.00865945	0.0196444	0.662225	0.991378	0.953932	1.03029	76.5032	4.09683e-05	-0.000775959	0.00334869	0.818187	-0.0128848	0.00720459	0.0826227	-0.00721561	0.0060719	0.243436
Cholesteryl esters to total lipids ratio in small HDL || id:ebi-a-GCST90092947	Body mass index || id:ieu-b-4816	35	-0.0182179	0.00685173	0.00784021	0.012456	0.981947	0.968848	0.995223	-0.010312	0.00734051	0.160077	0.989741	0.975603	1.00408	-0.00997127	0.0186357	0.596194	0.990078	0.954567	1.02691	72.848	0.000120199	-0.00151432	0.00317657	0.636708	-0.0182179	0.00685173	0.0118672	-0.0203808	0.00640369	0.00317491
Free cholesterol levels in small HDL || id:ebi-a-GCST90092948	Body mass index || id:ieu-b-4816	35	-0.0150077	0.00718963	0.0368515	0.051842	0.985104	0.97132	0.999084	-0.0148763	0.00835276	0.0749124	0.985234	0.969235	1.0015	-0.00194261	0.0194655	0.921109	0.998059	0.960698	1.03687	79.8123	1.50268e-05	-0.00239936	0.00331827	0.474727	-0.0150077	0.00718963	0.0444182	-0.0091107	0.00566701	0.11773
Free cholesterol to total lipids ratio in small HDL || id:ebi-a-GCST90092949	Body mass index || id:ieu-b-4816	35	-0.0295577	0.00638218	3.63408e-06	1.18646e-05	0.970875	0.958806	0.983096	-0.0259079	0.00724313	0.000347708	0.974425	0.960689	0.988357	0.00082405	0.0164547	0.96036	1.00082	0.969062	1.03363	67.2949	0.000574872	-0.0055796	0.00280499	0.055025	-0.0295577	0.00638218	5.13779e-05	-0.0273018	0.0056417	2.95968e-05
Total lipid levels in small HDL || id:ebi-a-GCST90092950	Body mass index || id:ieu-b-4816	35	-0.00450404	0.00688712	0.513125	0.560386	0.995506	0.982158	1.00904	-0.0145966	0.00778686	0.0608594	0.985509	0.970583	1.00067	-0.00520783	0.0187947	0.783439	0.994806	0.958826	1.03214	70.7956	0.000216565	0.000129244	0.00320381	0.968064	-0.00450404	0.00688712	0.517524	0.000896992	0.00585665	0.879235
Concentration of small HDL particles || id:ebi-a-GCST90092951	Body mass index || id:ieu-b-4816	35	-0.00999757	0.00691609	0.148303	0.176686	0.990052	0.976722	1.00356	-0.01507	0.00784011	0.0545843	0.985043	0.970022	1.0003	-0.00726218	0.0188665	0.702763	0.992764	0.956724	1.03016	70.7288	0.000220714	-0.000502331	0.00321609	0.876832	-0.00999757	0.00691609	0.157458	-0.00778025	0.00629428	0.225155
Phospholipid levels in small HDL || id:ebi-a-GCST90092952	Body mass index || id:ieu-b-4816	35	-0.00387724	0.00692568	0.575592	0.617769	0.99613	0.9827	1.00974	-0.0115073	0.00788843	0.144631	0.988559	0.973392	1.00396	-0.00430825	0.0189004	0.821096	0.995701	0.95949	1.03328	72.4309	0.000135602	7.91508e-05	0.00322184	0.980548	-0.00387724	0.00692568	0.579262	0.00138417	0.00598318	0.818521
Phospholipids to total lipids ratio in small HDL || id:ebi-a-GCST90092953	Body mass index || id:ieu-b-4816	35	0.00268202	0.00598172	0.653886	0.692841	1.00269	0.990999	1.01451	0.00508085	0.00798202	0.524427	1.00509	0.989492	1.02094	0.00684303	0.0163058	0.677448	1.00687	0.975196	1.03957	57.0057	0.00801059	-0.000764132	0.0027796	0.785101	0.00268202	0.00598172	0.656731	0.000146379	0.0055359	0.979064
Triglyceride levels in small HDL || id:ebi-a-GCST90092954	Body mass index || id:ieu-b-4816	35	0.0264701	0.00731729	0.00029749	0.00064413	1.02682	1.0122	1.04166	0.0209932	0.00797151	0.00845019	1.02122	1.00538	1.0373	-0.00139387	0.0192728	0.942781	0.998607	0.961589	1.03705	85.1242	2.85263e-06	0.00511691	0.00328529	0.128887	0.0264701	0.00731729	0.000954491	0.0286153	0.0067343	0.000181929
Triglycerides to total lipids ratio in small HDL || id:ebi-a-GCST90092955	Body mass index || id:ieu-b-4816	35	0.0329534	0.00833614	7.7152e-05	0.000186513	1.0335	1.01675	1.05053	0.0308703	0.00772745	6.47267e-05	1.03135	1.01585	1.04709	3.84008e-05	0.0218912	0.998611	1.00004	0.958038	1.04388	114.702	1.11441e-10	0.00604507	0.00373191	0.114786	0.0329534	0.00833614	0.000370361	0.0297105	0.00787094	0.000706406
Cholesterol levels in small LDL || id:ebi-a-GCST90092956	Body mass index || id:ieu-b-4816	35	-0.0134572	0.00548757	0.0141943	0.0209134	0.986633	0.976078	0.997302	-0.0212546	0.00734021	0.00378386	0.97897	0.964986	0.993156	-0.0200185	0.0149258	0.189015	0.980181	0.951921	1.00928	44.5286	0.106805	0.00120488	0.00254429	0.638929	-0.0134572	0.00548757	0.0194826	NA	NA	NA
Cholesterol to total lipids ratio in small LDL || id:ebi-a-GCST90092957	Body mass index || id:ieu-b-4816	35	-0.0264131	0.00576094	4.54272e-06	1.43182e-05	0.973933	0.962997	0.984992	-0.0346293	0.00747451	3.60421e-06	0.965963	0.951915	0.980219	-0.0281834	0.0157162	0.0820992	0.97221	0.942719	1.00262	48.8657	0.0474574	0.000325108	0.00267922	0.904154	-0.0264131	0.00576094	5.89277e-05	NA	NA	NA
Cholesteryl ester levels in small LDL || id:ebi-a-GCST90092958	Body mass index || id:ieu-b-4816	35	-0.0101557	0.0054793	0.0638151	0.0823314	0.989896	0.979322	1.00058	-0.0207626	0.00751608	0.00573727	0.979451	0.965128	0.993987	-0.019581	0.0148489	0.196353	0.980609	0.952481	1.00957	44.4393	0.108483	0.00173083	0.00253119	0.498874	-0.0101557	0.0054793	0.0725092	NA	NA	NA
Cholesteryl esters to total lipids ratio in small LDL || id:ebi-a-GCST90092959	Body mass index || id:ieu-b-4816	35	-0.000500715	0.00624639	0.936109	0.951393	0.999499	0.987337	1.01181	0.00107221	0.00744042	0.885416	1.00107	0.98658	1.01578	-0.0205419	0.0166255	0.225345	0.979668	0.948259	1.01212	57.9255	0.00643211	0.00368062	0.00283422	0.203072	-0.000500715	0.00624639	0.936579	0.00292772	0.00540659	0.591907
Free cholesterol levels in small LDL || id:ebi-a-GCST90092960	Body mass index || id:ieu-b-4816	35	-0.0203392	0.00579448	0.000447957	0.000945266	0.979866	0.968801	0.991058	-0.0230961	0.00772096	0.0027774	0.977169	0.962492	0.992069	-0.019168	0.0158135	0.234071	0.981015	0.951075	1.0119	49.9281	0.0383067	-0.000215052	0.0026955	0.936892	-0.0203392	0.00579448	0.00128476	NA	NA	NA
Free cholesterol to total lipids ratio in small LDL || id:ebi-a-GCST90092961	Body mass index || id:ieu-b-4816	35	-0.0232481	0.00702561	0.000936116	0.00183538	0.97702	0.963658	0.990567	-0.00870497	0.00746032	0.243277	0.991333	0.976943	1.00593	0.00140831	0.0186118	0.94014	1.00141	0.965537	1.03861	78.7729	2.0649e-05	-0.00452716	0.00317225	0.162942	-0.0232481	0.00702561	0.00222131	NA	NA	NA
Total lipid levels in small LDL || id:ebi-a-GCST90092962	Body mass index || id:ieu-b-4816	35	-0.0109945	0.00554434	0.0473662	0.0637426	0.989066	0.978376	0.999872	-0.0152958	0.00764412	0.0453937	0.984821	0.970176	0.999687	-0.0174639	0.0150829	0.255232	0.982688	0.954062	1.01217	45.5835	0.0885411	0.001188	0.00257104	0.647062	-0.0109945	0.00554434	0.0554914	NA	NA	NA
Concentration of small LDL particles || id:ebi-a-GCST90092963	Body mass index || id:ieu-b-4816	35	-0.00844051	0.00581731	0.1468	0.175736	0.991595	0.980353	1.00297	-0.0138082	0.00767856	0.0721337	0.986287	0.971554	1.00124	-0.0172698	0.0157893	0.281978	0.982878	0.952927	1.01377	50.1109	0.0368995	0.0016214	0.00269151	0.551017	-0.00844051	0.00581731	0.155964	NA	NA	NA
Phospholipid levels in small LDL || id:ebi-a-GCST90092964	Body mass index || id:ieu-b-4816	35	-0.011921	0.00572963	0.0374721	0.0518919	0.98815	0.977115	0.999309	-0.0179201	0.0076314	0.0188641	0.98224	0.967657	0.997042	-0.0153351	0.0156248	0.333507	0.984782	0.95508	1.01541	48.9101	0.0470399	0.000626933	0.00266334	0.815358	-0.011921	0.00572963	0.0450774	NA	NA	NA
Phospholipids to total lipids ratio in small LDL || id:ebi-a-GCST90092965	Body mass index || id:ieu-b-4816	35	-0.00127528	0.00640252	0.842119	0.870073	0.998726	0.986271	1.01134	-0.00184978	0.00787826	0.814367	0.998152	0.982857	1.01368	0.0137554	0.0172431	0.430728	1.01385	0.980158	1.0487	60.8472	0.00313314	-0.00276032	0.00293941	0.354518	-0.00127528	0.00640252	0.843305	0.00116953	0.00561222	0.836206
Triglyceride levels in small LDL || id:ebi-a-GCST90092966	Body mass index || id:ieu-b-4816	35	0.0168965	0.00648538	0.00917866	0.0141956	1.01704	1.00419	1.03005	0.0102104	0.00773689	0.186933	1.01026	0.995058	1.0257	0.000798536	0.0174424	0.963761	1.0008	0.967163	1.0356	66.2967	0.000754226	0.00295591	0.00297308	0.327348	0.0168965	0.00648538	0.0135201	NA	NA	NA
Triglycerides to total lipids ratio in small LDL || id:ebi-a-GCST90092967	Body mass index || id:ieu-b-4816	35	0.0282182	0.00659735	1.89259e-05	5.41673e-05	1.02862	1.0154	1.04201	0.0146614	0.00758566	0.0532629	1.01477	0.999794	1.02997	0.0125613	0.0177674	0.484538	1.01264	0.977983	1.04853	69.5994	0.000303551	0.00287474	0.00302832	0.349377	0.0282182	0.00659735	0.000145309	0.0262458	0.00616088	0.000159904
Cholesterol levels in small VLDL || id:ebi-a-GCST90092968	Body mass index || id:ieu-b-4816	35	-0.00144464	0.00626563	0.817653	0.851864	0.998556	0.986368	1.01089	-0.00333709	0.00830574	0.687845	0.996668	0.980575	1.01303	-0.0241672	0.0165576	0.15386	0.976123	0.944953	1.00832	58.382	0.00576092	0.00417303	0.00282262	0.148777	-0.00144464	0.00626563	0.819034	0.00256064	0.00599319	0.672053
Cholesterol to total lipids ratio in small VLDL || id:ebi-a-GCST90092969	Body mass index || id:ieu-b-4816	35	-0.0247905	0.005269	2.53901e-06	9.16252e-06	0.975514	0.965492	0.985641	-0.0308508	0.00714554	1.57811e-05	0.96962	0.956135	0.983296	-0.0255872	0.0143772	0.0843346	0.974737	0.947653	1.0026	43.7059	0.123063	0.000146323	0.00245086	0.952753	-0.0247905	0.005269	4.13101e-05	NA	NA	NA
Cholesteryl ester levels in small VLDL || id:ebi-a-GCST90092970	Body mass index || id:ieu-b-4816	35	0.00237114	0.00654345	0.717076	0.756576	1.00237	0.9896	1.01531	0.00295309	0.00800676	0.712259	1.00296	0.987341	1.01882	-0.0240416	0.0171533	0.170379	0.976245	0.943969	1.00962	63.8852	0.00143429	0.00485091	0.00292424	0.10662	0.00237114	0.00654345	0.719319	0.00693334	0.00615691	0.268495
Cholesteryl esters to total lipids ratio in small VLDL || id:ebi-a-GCST90092971	Body mass index || id:ieu-b-4816	35	-0.0151792	0.0049984	0.00239093	0.00437751	0.984935	0.975333	0.994632	-0.0216491	0.00728206	0.00294967	0.978584	0.964716	0.992651	-0.0305013	0.0133288	0.0286529	0.969959	0.944948	0.995633	38.1475	0.286372	0.00281447	0.00227251	0.224274	-0.0151792	0.0049984	0.0045677	NA	NA	NA
Free cholesterol levels in small VLDL || id:ebi-a-GCST90092972	Body mass index || id:ieu-b-4816	35	-0.00833532	0.00588051	0.156352	0.185389	0.991699	0.980335	1.0032	-0.0139957	0.00812909	0.0851275	0.986102	0.970515	1.00194	-0.0241242	0.015772	0.135657	0.976165	0.94645	1.00681	51.3109	0.0287394	0.00289952	0.00268861	0.288655	-0.00833532	0.00588051	0.165452	NA	NA	NA
Free cholesterol to total lipids ratio in small VLDL || id:ebi-a-GCST90092973	Body mass index || id:ieu-b-4816	35	-0.0342218	0.00638532	8.34729e-08	4.61884e-07	0.966357	0.954338	0.978527	-0.0278276	0.00760788	0.000254452	0.972556	0.958161	0.987167	-0.017417	0.0171415	0.316986	0.982734	0.950265	1.01631	66.8978	0.00064069	-0.0030856	0.0029217	0.298594	-0.0342218	0.00638532	5.86253e-06	-0.0304408	0.00545055	3.62148e-06
Total lipid levels in small VLDL || id:ebi-a-GCST90092974	Body mass index || id:ieu-b-4816	35	0.00925255	0.00670627	0.167683	0.197882	1.0093	0.996116	1.02265	0.00451322	0.00782073	0.563883	1.00452	0.989243	1.02004	-0.0129843	0.0178201	0.471367	0.9871	0.953218	1.02219	68.5193	0.00041029	0.00408354	0.00303769	0.188022	0.00925255	0.00670627	0.17669	0.00716326	0.00622482	0.258102
Concentration of small VLDL particles || id:ebi-a-GCST90092975	Body mass index || id:ieu-b-4816	35	0.0109946	0.0067986	0.105838	0.130464	1.01106	0.997672	1.02462	0.0068406	0.0080838	0.397435	1.00686	0.991037	1.02294	-0.0109826	0.0180899	0.547932	0.989077	0.954623	1.02478	70.8765	0.000211643	0.00403586	0.00308368	0.19965	0.0109946	0.0067986	0.11508	0.00890515	0.00632873	0.168747
Phospholipid levels in small VLDL || id:ebi-a-GCST90092976	Body mass index || id:ieu-b-4816	35	-1.40517e-05	0.00624087	0.998204	0.998204	0.999986	0.987829	1.01229	-0.00903417	0.00833906	0.27865	0.991007	0.974941	1.00734	-0.0187678	0.016664	0.268183	0.981407	0.949871	1.01399	58.1734	0.00605917	0.00344398	0.00284065	0.23397	-1.40517e-05	0.00624087	0.998217	-0.00195148	0.00579716	0.73853
Phospholipids to total lipids ratio in small VLDL || id:ebi-a-GCST90092977	Body mass index || id:ieu-b-4816	35	-0.0321446	0.00638196	4.73413e-07	2.14327e-06	0.968367	0.956329	0.980556	-0.0237804	0.00726424	0.00106175	0.9765	0.962695	0.990503	-0.0144669	0.0171013	0.403671	0.985637	0.953148	1.01923	66.5549	0.000703283	-0.00324587	0.00291484	0.273511	-0.0321446	0.00638196	1.53917e-05	-0.0283895	0.00546458	1.12629e-05
Triglyceride levels in small VLDL || id:ebi-a-GCST90092978	Body mass index || id:ieu-b-4816	35	0.0203049	0.00689628	0.00323661	0.00567546	1.02051	1.00681	1.0344	0.0158342	0.00769204	0.0395408	1.01596	1.00076	1.03139	-9.85298e-05	0.0184296	0.995767	0.999901	0.964427	1.03668	75.7725	5.09432e-05	0.00374651	0.00314136	0.241516	0.0203049	0.00689628	0.00580041	0.0184036	0.00654908	0.008264
Triglycerides to total lipids ratio in small VLDL || id:ebi-a-GCST90092979	Body mass index || id:ieu-b-4816	35	0.027453	0.00554648	7.436e-07	3.19235e-06	1.02783	1.01672	1.03907	0.028462	0.00703474	5.21174e-05	1.02887	1.01478	1.04316	0.0223946	0.0151073	0.147729	1.02265	0.99281	1.05338	49.029	0.045938	0.000928882	0.00257516	0.720616	0.027453	0.00554648	1.9963e-05	NA	NA	NA
Saturated fatty acid levels || id:ebi-a-GCST90092980	Body mass index || id:ieu-b-4816	35	-0.000235013	0.00617505	0.969641	0.980354	0.999765	0.987738	1.01194	0.00642635	0.0075961	0.397549	1.00645	0.991574	1.02154	-0.00817758	0.0167864	0.629369	0.991856	0.959753	1.02503	58.1663	0.00606956	0.00145856	0.00286148	0.613639	-0.000235013	0.00617505	0.969864	NA	NA	NA
Ratio of saturated fatty acids to total fatty acids || id:ebi-a-GCST90092981	Body mass index || id:ieu-b-4816	35	-0.000224828	0.006517	0.97248	0.980354	0.999775	0.987086	1.01263	0.00139542	0.00779351	0.857899	1.0014	0.986216	1.01681	0.000542124	0.0177832	0.975864	1.00054	0.966269	1.03603	64.753	0.00114063	-0.000140847	0.00303147	0.963222	-0.000224828	0.006517	0.972681	NA	NA	NA
Sphingomyelin levels || id:ebi-a-GCST90092982	Body mass index || id:ieu-b-4816	34	-0.0293461	0.00512389	1.02041e-08	8.19618e-08	0.97108	0.961377	0.980882	-0.0280199	0.00786424	0.000366708	0.972369	0.957496	0.987473	-0.0274267	0.0140229	0.0592612	0.972946	0.946569	1.00006	42.637	0.121503	-0.000355907	0.00241468	0.883747	-0.0293461	0.00512389	2.15459e-06	NA	NA	NA
Ratio of triglycerides to phosphoglycerides || id:ebi-a-GCST90092983	Body mass index || id:ieu-b-4816	35	0.0312642	0.00748456	2.95171e-05	8.352e-05	1.03176	1.01673	1.04701	0.0264336	0.00763054	0.000531834	1.02679	1.01154	1.04226	0.0023884	0.019696	0.904218	1.00239	0.964432	1.04184	96.5583	6.6207e-08	0.00530246	0.00335732	0.12379	0.0312642	0.00748456	0.000194325	0.0274745	0.00700251	0.000470965
Total concentration of branched-chain amino acids (leucine + isoleucine + valine) || id:ebi-a-GCST90092984	Body mass index || id:ieu-b-4816	35	0.032189	0.00481448	2.29552e-11	8.09561e-10	1.03271	1.02301	1.0425	0.0394031	0.00711128	3.00882e-08	1.04019	1.02579	1.05479	0.0361744	0.0131162	0.00940736	1.03684	1.01052	1.06384	36.6592	0.346468	-0.000731916	0.00223595	0.745478	0.032189	0.00481448	1.12348e-07	NA	NA	NA
Total cholesterol levels || id:ebi-a-GCST90092985	Body mass index || id:ieu-b-4816	35	-0.0310263	0.00587145	1.26205e-07	6.68414e-07	0.96945	0.958358	0.980671	-0.0327687	0.00769795	2.07373e-05	0.967762	0.95327	0.982475	-0.0236707	0.0159642	0.147633	0.976607	0.946523	1.00765	54.4781	0.0143775	-0.00135077	0.0027213	0.622925	-0.0310263	0.00587145	7.34301e-06	-0.0285331	0.00478667	1.08216e-06
Total esterified cholesterol levels || id:ebi-a-GCST90092986	Body mass index || id:ieu-b-4816	34	-0.0299089	0.00486995	8.17323e-10	8.84841e-09	0.970534	0.961314	0.979842	-0.031779	0.00796973	6.67857e-05	0.968721	0.953706	0.983972	-0.0311598	0.0133313	0.0258383	0.969321	0.944321	0.994982	36.0991	0.325744	0.000231943	0.00229552	0.920148	-0.0299089	0.00486995	6.36505e-07	NA	NA	NA
Total fatty acid levels || id:ebi-a-GCST90092987	Body mass index || id:ieu-b-4816	35	-6.40498e-05	0.00578791	0.991171	0.995167	0.999936	0.988656	1.01134	0.00289787	0.00733205	0.692671	1.0029	0.988593	1.01742	-0.00969151	0.0156927	0.54109	0.990355	0.960358	1.02129	50.9811	0.0308046	0.00176795	0.00267503	0.513258	-6.40498e-05	0.00578791	0.991235	NA	NA	NA
Total free cholesterol levels || id:ebi-a-GCST90092988	Body mass index || id:ieu-b-4816	35	-0.02661	0.00551407	1.39409e-06	5.48703e-06	0.973741	0.963274	0.984322	-0.0298083	0.00726892	4.11745e-05	0.970632	0.956901	0.984559	-0.024922	0.0150452	0.107105	0.975386	0.947043	1.00458	47.212	0.0654603	-0.000309986	0.00256464	0.904527	-0.02661	0.00551407	2.88565e-05	NA	NA	NA
Total lipid levels in lipoprotein particles || id:ebi-a-GCST90092989	Body mass index || id:ieu-b-4816	35	-0.0182931	0.00581261	0.00164879	0.00308683	0.981873	0.970751	0.993123	-0.0194892	0.00738595	0.00832285	0.980699	0.966605	0.995	-0.0172189	0.0158617	0.285539	0.982928	0.95284	1.01397	51.8516	0.0256198	-0.000197257	0.00270387	0.942283	-0.0182931	0.00581261	0.00342099	-0.0161257	0.00503976	0.00303542
Total concentration of lipoprotein particles || id:ebi-a-GCST90092990	Body mass index || id:ieu-b-4816	34	-0.0287168	0.00633888	5.89082e-06	1.81088e-05	0.971692	0.959694	0.983839	-0.0194123	0.00852992	0.0228589	0.980775	0.964514	0.99731	-0.0190093	0.0172508	0.278707	0.98117	0.94855	1.01491	64.3393	0.000880843	-0.00180031	0.00297089	0.548802	-0.0287168	0.00633888	7.30983e-05	NA	NA	NA
Total phospholipid levels in lipoprotein particles || id:ebi-a-GCST90092991	Body mass index || id:ieu-b-4816	34	-0.0231859	0.00497909	3.21404e-06	1.08148e-05	0.977081	0.967592	0.986663	-0.0259574	0.00780093	0.000876353	0.974377	0.959592	0.989389	-0.0251652	0.0136258	0.0740313	0.975149	0.949451	1.00154	38.8839	0.22177	0.000367018	0.00234636	0.876684	-0.0231859	0.00497909	5.05517e-05	NA	NA	NA
Total triglycerides levels || id:ebi-a-GCST90092992	Body mass index || id:ieu-b-4816	35	0.0191493	0.00681519	0.00495725	0.00828426	1.01933	1.00581	1.03304	0.0133619	0.00760667	0.0789864	1.01345	0.998454	1.02867	-0.00349364	0.0181107	0.848216	0.996512	0.96176	1.03252	74.0141	8.55872e-05	0.00415773	0.00308701	0.187206	0.0191493	0.00681519	0.00816205	0.0170537	0.00634374	0.011169
Tyrosine levels || id:ebi-a-GCST90092993	Body mass index || id:ieu-b-4816	35	0.0403186	0.00653002	6.64333e-10	7.87709e-09	1.04114	1.0279	1.05455	0.0461385	0.0080424	9.64194e-09	1.04722	1.03084	1.06386	0.061274	0.0173801	0.00126418	1.06319	1.02758	1.10003	64.4106	0.00124891	-0.00384847	0.00296283	0.202976	0.0403186	0.00653002	5.11891e-07	0.0377061	0.0061208	6.02334e-07
Degree of unsaturation || id:ebi-a-GCST90092994	Body mass index || id:ieu-b-4816	35	-0.013433	0.00678164	0.0476149	0.0637426	0.986657	0.973629	0.999859	-0.0120311	0.0077153	0.118905	0.988041	0.973212	1.0031	-0.00143754	0.0183694	0.938096	0.998563	0.963251	1.03517	75.7722	5.09473e-05	-0.00220271	0.00313113	0.486687	-0.013433	0.00678164	0.0557511	-0.0157122	0.006183	0.0159312
Valine levels || id:ebi-a-GCST90092995	Body mass index || id:ieu-b-4816	35	0.0369188	0.00472045	5.23884e-15	6.52235e-13	1.03761	1.02805	1.04725	0.0411802	0.00706759	5.6561e-09	1.04204	1.0277	1.05658	0.0444737	0.0128028	0.0014559	1.04548	1.01957	1.07204	34.9072	0.424721	-0.00138746	0.00218252	0.529348	0.0369188	0.00472045	4.20006e-09	NA	NA	NA
VLDL cholesterol levels || id:ebi-a-GCST90092996	Body mass index || id:ieu-b-4816	35	-0.00103588	0.00639456	0.871311	0.894238	0.998965	0.986522	1.01156	-0.00400413	0.00846583	0.636231	0.996004	0.979614	1.01267	-0.0246693	0.0168778	0.153298	0.975633	0.943886	1.00845	60.9111	0.00308309	0.00434019	0.00287716	0.140942	-0.00103588	0.00639456	0.87227	0.0029019	0.00604787	0.634617
Cholesteryl ester levels in VLDL || id:ebi-a-GCST90092997	Body mass index || id:ieu-b-4816	35	-0.00632465	0.00614525	0.303388	0.349739	0.993695	0.981798	1.00574	-0.00819689	0.0081749	0.316011	0.991837	0.976071	1.00786	-0.0291856	0.0162119	0.0809676	0.971236	0.94086	1.00259	56.0187	0.0100987	0.0041984	0.00276367	0.138251	-0.00632465	0.00614525	0.310655	-0.0083455	0.00563336	0.147975
Free cholesterol levels in VLDL || id:ebi-a-GCST90092998	Body mass index || id:ieu-b-4816	35	0.00593178	0.00664786	0.372241	0.423233	1.00595	0.992927	1.01914	0.0040869	0.0076762	0.594441	1.0041	0.989101	1.01932	-0.0180528	0.0175757	0.311823	0.982109	0.948853	1.01653	66.7137	0.000673605	0.00440456	0.00299607	0.151001	0.00593178	0.00664786	0.378513	0.00977854	0.00633578	0.13257
Total lipid levels in VLDL || id:ebi-a-GCST90092999	Body mass index || id:ieu-b-4816	35	0.0130481	0.00684059	0.0564613	0.0747812	1.01313	0.999641	1.02681	0.0111288	0.0081477	0.171977	1.01119	0.995171	1.02747	-0.0114582	0.0180951	0.530953	0.988607	0.954159	1.0243	72.4285	0.000135694	0.00450016	0.00308449	0.154028	0.0130481	0.00684059	0.0649377	0.010802	0.0062734	0.0944556
Concentration of VLDL particles || id:ebi-a-GCST90093000	Body mass index || id:ieu-b-4816	35	0.00505432	0.00661048	0.444514	0.498577	1.00507	0.992129	1.01817	0.00186227	0.00796481	0.815131	1.00186	0.986345	1.01763	-0.0159602	0.0176042	0.371183	0.984166	0.950788	1.01872	65.8741	0.000845308	0.00385913	0.00300091	0.207397	0.00505432	0.00661048	0.449788	0.00290235	0.00607486	0.635968
Phospholipid levels in VLDL || id:ebi-a-GCST90093001	Body mass index || id:ieu-b-4816	35	0.0100181	0.00684083	0.143069	0.172097	1.01007	0.996616	1.0237	0.00798018	0.0083196	0.337457	1.00801	0.991708	1.02458	-0.0150051	0.0180698	0.412283	0.985107	0.950828	1.02062	71.3655	0.000184117	0.00459522	0.00308025	0.145242	0.0100181	0.00684083	0.152255	0.0139229	0.00655581	0.0415166
Average diameter for VLDL particles || id:ebi-a-GCST90093002	Body mass index || id:ieu-b-4816	35	0.0231071	0.00620031	0.000193945	0.000431182	1.02338	1.01101	1.03589	0.0186003	0.00697772	0.00768364	1.01877	1.00494	1.0328	-8.1511e-05	0.0163563	0.996054	0.999918	0.968371	1.03249	65.4761	0.000940625	0.0042577	0.00278784	0.13623	0.0231071	0.00620031	0.000703244	0.0211241	0.0057219	0.00079955
Triglyceride levels in VLDL || id:ebi-a-GCST90093003	Body mass index || id:ieu-b-4816	35	0.0194904	0.00677237	0.00400294	0.00682694	1.01968	1.00624	1.03331	0.0168322	0.00752817	0.025359	1.01697	1.00208	1.03209	-0.00496032	0.0179074	0.783509	0.995052	0.960733	1.0306	73.6815	9.43247e-05	0.00448966	0.00305235	0.150793	0.0194904	0.00677237	0.0068717	0.0136601	0.0060744	0.0315404
Cholesterol levels in very large HDL || id:ebi-a-GCST90093004	Body mass index || id:ieu-b-4816	35	-0.0443998	0.00665908	2.601e-11	8.09561e-10	0.956571	0.944168	0.969138	-0.0329807	0.00732781	6.77119e-06	0.967557	0.95376	0.981554	-0.0181845	0.0174836	0.305859	0.98198	0.9489	1.01621	80.7487	1.12615e-05	-0.00481568	0.00298098	0.115731	-0.0443998	0.00665908	1.18582e-07	-0.0487519	0.00621919	6.07832e-09
Cholesterol to total lipids ratio in very large HDL || id:ebi-a-GCST90093005	Body mass index || id:ieu-b-4816	35	0.0097213	0.00583732	0.0958387	0.118726	1.00977	0.998282	1.02139	0.00300432	0.00713092	0.673529	1.00301	0.989088	1.01713	-0.00334342	0.0157401	0.833091	0.996662	0.966384	1.02789	55.8177	0.0105812	0.00239918	0.0026831	0.377699	0.0097213	0.00583732	0.105028	0.0116413	0.00529412	0.0350011
Cholesteryl ester levels in very large HDL || id:ebi-a-GCST90093006	Body mass index || id:ieu-b-4816	34	-0.0433787	0.00614572	1.68481e-12	8.39037e-11	0.957549	0.946084	0.969153	-0.0365532	0.00724453	4.52016e-07	0.964107	0.950514	0.977894	-0.0240883	0.0164076	0.151835	0.9762	0.945305	1.0081	66.7201	0.000457718	-0.00357824	0.00282607	0.214598	-0.0433787	0.00614572	4.44722e-08	-0.0480248	0.00589752	3.38538e-09
Cholesteryl esters to total lipids ratio in very large HDL || id:ebi-a-GCST90093007	Body mass index || id:ieu-b-4816	35	-0.0267573	0.00785671	0.000660048	0.00134715	0.973598	0.95872	0.988706	-0.0219561	0.00754421	0.00361052	0.978283	0.963924	0.992856	-0.00914868	0.021183	0.668632	0.990893	0.950595	1.0329	92.3995	2.67331e-07	-0.00323377	0.00361104	0.376993	-0.0267573	0.00785671	0.00170998	-0.026491	0.00713455	0.000778449
Free cholesterol levels in very large HDL || id:ebi-a-GCST90093008	Body mass index || id:ieu-b-4816	35	-0.0372629	0.00588906	2.49192e-10	4.77299e-09	0.963423	0.952366	0.974608	-0.0292063	0.00758489	0.000117832	0.971216	0.956884	0.985762	-0.0202362	0.0157474	0.207721	0.979967	0.950183	1.01069	59.1379	0.00479143	-0.00312701	0.00268448	0.252434	-0.0372629	0.00588906	3.24548e-07	NA	NA	NA
Free cholesterol to total lipids ratio in very large HDL || id:ebi-a-GCST90093009	Body mass index || id:ieu-b-4816	34	0.036117	0.00578212	4.20213e-10	6.53956e-09	1.03678	1.02509	1.04859	0.0359282	0.00727112	7.76342e-07	1.03658	1.02191	1.05146	0.0150531	0.0152983	0.332511	1.01517	0.985179	1.04607	60.564	0.00239332	0.00390789	0.00263535	0.14789	0.036117	0.00578212	4.68132e-07	0.0429744	0.00581269	2.07104e-08
Total lipid levels in very large HDL || id:ebi-a-GCST90093010	Body mass index || id:ieu-b-4816	35	-0.0414113	0.00641109	1.05174e-10	2.90981e-09	0.959434	0.947454	0.971567	-0.0322125	0.00717627	7.16388e-06	0.968301	0.954776	0.982017	-0.0161154	0.0168298	0.345252	0.984014	0.952084	1.01701	75.434	5.63274e-05	-0.00464673	0.00286948	0.114889	-0.0414113	0.00641109	2.19465e-07	-0.0457563	0.00600465	1.10636e-08
Concentration of very large HDL particles || id:ebi-a-GCST90093011	Body mass index || id:ieu-b-4816	34	-0.0412371	0.00568621	4.10258e-13	3.40514e-11	0.959602	0.948966	0.970356	-0.0328384	0.00708975	3.62473e-06	0.967695	0.954341	0.981236	-0.0238399	0.0152013	0.126653	0.976442	0.947778	1.00597	56.6085	0.00645111	-0.00322684	0.00261815	0.226745	-0.0412371	0.00568621	2.55787e-08	NA	NA	NA
Phospholipid levels in very large HDL || id:ebi-a-GCST90093012	Body mass index || id:ieu-b-4816	35	-0.0387772	0.0063051	7.74225e-10	8.76282e-09	0.961965	0.95015	0.973927	-0.0355461	0.00701389	4.0209e-07	0.965078	0.951902	0.978437	-0.0137555	0.0165447	0.411715	0.986339	0.954867	1.01885	72.9706	0.000115999	-0.00459627	0.00282083	0.112738	-0.0387772	0.0063051	5.5023e-07	-0.0433387	0.00596338	2.93848e-08
Phospholipids to total lipids ratio in very large HDL || id:ebi-a-GCST90093013	Body mass index || id:ieu-b-4816	35	-0.0263495	0.00569189	3.66898e-06	1.18646e-05	0.973995	0.963189	0.984921	-0.0209807	0.0069729	0.00262204	0.979238	0.965946	0.992713	-0.00794626	0.0151407	0.60321	0.992085	0.963077	1.02197	56.9958	0.00802944	-0.00338003	0.00258119	0.199415	-0.0263495	0.00569189	5.16793e-05	NA	NA	NA
Triglyceride levels in very large HDL || id:ebi-a-GCST90093014	Body mass index || id:ieu-b-4816	35	-0.00378304	0.0058607	0.518608	0.561731	0.996224	0.984846	1.00773	-0.00348351	0.00747396	0.641154	0.996523	0.982031	1.01123	-0.00267012	0.0159937	0.868429	0.997333	0.966554	1.02909	53.6112	0.0174588	-0.000204362	0.00272619	0.940697	-0.00378304	0.0058607	0.52294	NA	NA	NA
Triglycerides to total lipids ratio in very large HDL || id:ebi-a-GCST90093015	Body mass index || id:ieu-b-4816	35	0.0325066	0.00683819	1.99745e-06	7.42337e-06	1.03304	1.01929	1.04698	0.0226284	0.00750742	0.00257713	1.02289	1.00795	1.03805	0.0105025	0.0181983	0.567779	1.01056	0.975148	1.04725	78.5674	2.19817e-05	0.00404088	0.00310218	0.201731	0.0325066	0.00683819	3.57544e-05	0.0347814	0.00628368	4.62907e-06
Cholesterol levels in very large VLDL || id:ebi-a-GCST90093016	Body mass index || id:ieu-b-4816	35	0.0144197	0.00706457	0.0412382	0.056731	1.01452	1.00057	1.02867	0.0150389	0.00795312	0.0586322	1.01515	0.999451	1.0311	-0.0161819	0.0184055	0.385656	0.983948	0.949085	1.02009	77.6797	2.87661e-05	0.00561971	0.00313751	0.0824473	0.0144197	0.00706457	0.0490616	0.018756	0.0067172	0.00875943
Cholesterol to total lipids ratio in very large VLDL || id:ebi-a-GCST90093017	Body mass index || id:ieu-b-4816	35	-0.0286108	0.00574824	6.44722e-07	2.81642e-06	0.971795	0.960907	0.982805	-0.0209157	0.0071596	0.00348512	0.979301	0.965655	0.993141	-0.014701	0.0154683	0.34882	0.985407	0.955979	1.01574	53.5694	0.0176213	-0.00255455	0.00263695	0.339716	-0.0286108	0.00574824	1.83805e-05	NA	NA	NA
Cholesteryl ester levels in very large VLDL || id:ebi-a-GCST90093018	Body mass index || id:ieu-b-4816	35	0.0101578	0.00687728	0.139674	0.168829	1.01021	0.996684	1.02392	0.0103077	0.00816593	0.206846	1.01036	0.994319	1.02666	-0.0204255	0.0178691	0.261236	0.979782	0.94606	1.0147	72.4455	0.000135032	0.00561661	0.00304617	0.0742038	0.0101578	0.00687728	0.148878	0.0145307	0.0065171	0.0329149
Cholesteryl esters to total lipids ratio in very large VLDL || id:ebi-a-GCST90093019	Body mass index || id:ieu-b-4816	35	-0.0284658	0.00603437	2.39023e-06	8.75246e-06	0.971936	0.960508	0.983499	-0.02156	0.00737127	0.00344598	0.978671	0.964633	0.992913	-0.0129613	0.016209	0.42964	0.987122	0.956255	1.01899	59.037	0.00491134	-0.00284739	0.00276322	0.310287	-0.0284658	0.00603437	3.98308e-05	NA	NA	NA
Free cholesterol levels in very large VLDL || id:ebi-a-GCST90093020	Body mass index || id:ieu-b-4816	35	0.0181853	0.00720619	0.011617	0.0174254	1.01835	1.00407	1.03284	0.0179301	0.00774754	0.0206513	1.01809	1.00275	1.03367	-0.0120722	0.0188309	0.525897	0.988	0.952199	1.02515	82.2779	7.00156e-06	0.00555626	0.00320992	0.0927998	0.0181853	0.00720619	0.0164569	0.0182217	0.00684226	0.0121678
Free cholesterol to total lipids ratio in very large VLDL || id:ebi-a-GCST90093021	Body mass index || id:ieu-b-4816	35	-0.0236547	0.00463835	3.40003e-07	1.56779e-06	0.976623	0.967785	0.985542	-0.0251383	0.00703648	0.00035349	0.975175	0.961818	0.988717	-0.0170734	0.0124689	0.18016	0.983072	0.959337	1.00739	30.1164	0.658524	-0.00120873	0.00212574	0.573465	-0.0236547	0.00436541	4.90973e-06	NA	NA	NA
Total lipid levels in very large VLDL || id:ebi-a-GCST90093022	Body mass index || id:ieu-b-4816	35	0.0206693	0.00705092	0.00337396	0.00587493	1.02088	1.00687	1.03509	0.0189252	0.00766194	0.0135101	1.01911	1.00392	1.03453	-0.0080102	0.0184777	0.667468	0.992022	0.956737	1.02861	79.7583	1.52778e-05	0.00526632	0.00314963	0.103973	0.0206693	0.00705092	0.00599518	0.0244282	0.00679811	0.00108068
Concentration of very large VLDL particles || id:ebi-a-GCST90093023	Body mass index || id:ieu-b-4816	35	0.0210812	0.00712885	0.00310485	0.00548303	1.0213	1.00713	1.03568	0.0179247	0.00781945	0.0218873	1.01809	1.0026	1.03381	-0.00707567	0.0187267	0.70797	0.992949	0.957164	1.03007	81.7927	8.14576e-06	0.00517038	0.00319209	0.114805	0.0210812	0.00712885	0.0056123	0.0205821	0.00678129	0.00483709
Phospholipid levels in very large VLDL || id:ebi-a-GCST90093024	Body mass index || id:ieu-b-4816	35	0.0198975	0.00724222	0.00600637	0.00983938	1.0201	1.00572	1.03468	0.0190016	0.00802481	0.0178917	1.01918	1.00328	1.03534	-0.010493	0.0189264	0.583038	0.989562	0.953526	1.02696	83.694	4.48865e-06	0.00558063	0.00322617	0.0930108	0.0198975	0.00724222	0.0095385	0.0240037	0.00694694	0.00157131
Phospholipids to total lipids ratio in very large VLDL || id:ebi-a-GCST90093025	Body mass index || id:ieu-b-4816	35	0.00111598	0.00696436	0.872691	0.894238	1.00112	0.987544	1.01488	-0.0051054	0.00787166	0.51661	0.994908	0.979676	1.01038	-0.023788	0.0184154	0.205419	0.976493	0.941875	1.01238	71.7628	0.000164334	0.00457475	0.00313992	0.154577	0.00111598	0.00696436	0.873639	0.00582847	0.0065247	0.378369
Triglyceride levels in very large VLDL || id:ebi-a-GCST90093026	Body mass index || id:ieu-b-4816	35	0.0224042	0.0069076	0.00118107	0.00226221	1.02266	1.0089	1.0366	0.0166484	0.00780026	0.0328149	1.01679	1.00136	1.03245	-0.00534969	0.0181217	0.769683	0.994665	0.959956	1.03063	77.4929	3.04344e-05	0.00509618	0.00308886	0.10846	0.0224042	0.0069076	0.00264905	0.0202246	0.00639403	0.00334309
Triglycerides to total lipids ratio in very large VLDL || id:ebi-a-GCST90093027	Body mass index || id:ieu-b-4816	35	0.0272365	0.00495597	3.89164e-08	2.29267e-07	1.02761	1.01768	1.03764	0.0250117	0.00742029	0.000749738	1.02533	1.01052	1.04035	0.0176601	0.0134032	0.196711	1.01782	0.991427	1.04491	38.8657	0.259761	0.00175888	0.00228505	0.446934	0.0272365	0.00495597	3.89757e-06	NA	NA	NA
Cholesterol levels in very small VLDL || id:ebi-a-GCST90093028	Body mass index || id:ieu-b-4816	35	-0.0192259	0.00520775	0.000222692	0.00049071	0.980958	0.970996	0.991022	-0.0194337	0.00703646	0.00574731	0.980754	0.967321	0.994374	-0.0315625	0.0140219	0.031171	0.96893	0.942664	0.995929	42.7901	0.143391	0.00226551	0.00239022	0.350109	-0.0192259	0.00520775	0.000775754	NA	NA	NA
Cholesterol to total lipids ratio in very small VLDL || id:ebi-a-GCST90093029	Body mass index || id:ieu-b-4816	35	-0.0392307	0.00626099	3.70692e-10	6.29553e-09	0.961529	0.949802	0.973401	-0.0310075	0.00769656	5.60743e-05	0.969468	0.954953	0.984204	-0.0250716	0.0168815	0.146995	0.97524	0.9435	1.00805	65.2175	0.00100798	-0.00259989	0.00287744	0.372787	-0.0392307	0.00626099	3.89771e-07	-0.037339	0.00583419	2.98665e-07
Cholesteryl ester levels in very small VLDL || id:ebi-a-GCST90093030	Body mass index || id:ieu-b-4816	35	-0.0232747	0.00506409	4.30619e-06	1.37467e-05	0.976994	0.967345	0.98674	-0.0276307	0.007069	9.27881e-05	0.972748	0.959363	0.986319	-0.0340834	0.0136701	0.0178478	0.966491	0.940939	0.992737	40.8673	0.194289	0.0019849	0.00233025	0.400468	-0.0232747	0.00506409	5.70178e-05	NA	NA	NA
Cholesteryl esters to total lipids ratio in very small VLDL || id:ebi-a-GCST90093031	Body mass index || id:ieu-b-4816	35	-0.0406193	0.00638762	2.02992e-10	4.21208e-09	0.960195	0.948248	0.972292	-0.0309552	0.00778295	6.96987e-05	0.969519	0.954842	0.984422	-0.0256875	0.0172083	0.145005	0.97464	0.942315	1.00807	68.7875	0.000380833	-0.00274176	0.00293314	0.356706	-0.0406193	0.00638762	2.95488e-07	-0.038728	0.00597631	2.36381e-07
Free cholesterol levels in very small VLDL || id:ebi-a-GCST90093032	Body mass index || id:ieu-b-4816	35	-0.00864625	0.00570321	0.129511	0.158858	0.991391	0.980371	1.00254	-0.00526761	0.00758358	0.487301	0.994746	0.98007	1.00964	-0.0243214	0.0152831	0.121057	0.975972	0.94717	1.00565	50.3427	0.03518	0.00287861	0.00260523	0.277179	-0.00864625	0.00570321	0.138754	NA	NA	NA
Free cholesterol to total lipids ratio in very small VLDL || id:ebi-a-GCST90093033	Body mass index || id:ieu-b-4816	35	-0.0198601	0.0051332	0.000109307	0.000261707	0.980336	0.970522	0.990249	-0.0225465	0.00758306	0.00294643	0.977706	0.963282	0.992346	-0.0176004	0.0140025	0.217598	0.982554	0.955954	1.00989	39.6144	0.233761	-0.000414965	0.00238691	0.863045	-0.0198601	0.0051332	0.000470671	NA	NA	NA
Total lipid levels in very small VLDL || id:ebi-a-GCST90093034	Body mass index || id:ieu-b-4816	35	-0.00582015	0.00589849	0.323781	0.371527	0.994197	0.982769	1.00576	-0.00586963	0.00773571	0.447989	0.994148	0.979188	1.00934	-0.0221875	0.0158011	0.169609	0.978057	0.948231	1.00882	53.8707	0.0164786	0.00300568	0.0026935	0.272524	-0.00582015	0.00589849	0.330751	NA	NA	NA
Concentration of very small VLDL particles || id:ebi-a-GCST90093035	Body mass index || id:ieu-b-4816	35	-0.00547181	0.00589209	0.35306	0.403266	0.994543	0.983124	1.0061	-0.00507314	0.00761573	0.505322	0.99494	0.980199	1.0099	-0.0208157	0.0158191	0.19729	0.979399	0.949499	1.01024	53.2762	0.0188018	0.00281777	0.0026966	0.303647	-0.00547181	0.00589209	0.359607	NA	NA	NA
Phospholipid levels in very small VLDL || id:ebi-a-GCST90093036	Body mass index || id:ieu-b-4816	35	-0.00124871	0.0061579	0.839305	0.870073	0.998752	0.98677	1.01088	0.00237743	0.00765961	0.756269	1.00238	0.987444	1.01754	-0.0211421	0.0163849	0.2059	0.97908	0.948137	1.01103	58.4412	0.00567894	0.0036532	0.00279301	0.199918	-0.00124871	0.0061579	0.840514	NA	NA	NA
Phospholipids to total lipids ratio in very small VLDL || id:ebi-a-GCST90093037	Body mass index || id:ieu-b-4816	35	0.0380435	0.00725625	1.58111e-07	7.71955e-07	1.03878	1.02411	1.05366	0.0239908	0.00740637	0.00119862	1.02428	1.00952	1.03926	0.00468906	0.0187878	0.804459	1.0047	0.968376	1.04239	82.0948	7.4136e-06	0.0061253	0.00320269	0.0645179	0.0380435	0.00725625	8.31235e-06	0.0357405	0.00662169	5.70708e-06
Triglyceride levels in very small VLDL || id:ebi-a-GCST90093038	Body mass index || id:ieu-b-4816	35	0.0206297	0.00704318	0.00340013	0.0058794	1.02084	1.00685	1.03503	0.0159432	0.00769923	0.0383819	1.01607	1.00085	1.03152	0.00135004	0.01888	0.943426	1.00135	0.964973	1.0391	77.5887	2.95678e-05	0.00354014	0.00321808	0.279259	0.0206297	0.00704318	0.00603215	0.022753	0.00663999	0.0016544
Triglycerides to total lipids ratio in very small VLDL || id:ebi-a-GCST90093039	Body mass index || id:ieu-b-4816	35	0.0361561	0.00594545	1.1921e-09	1.23681e-08	1.03682	1.02481	1.04897	0.031016	0.00799399	0.000104495	1.0315	1.01547	1.04779	0.0277992	0.0161519	0.0945941	1.02819	0.996149	1.06126	58.583	0.00548674	0.00153447	0.00275305	0.581037	0.0361561	0.00594545	6.75602e-07	0.0342149	0.00544399	4.1816e-07
Cholesterol levels in chylomicrons and extremely large VLDL || id:ebi-a-GCST90093040	Body mass index || id:ieu-b-4816	35	0.0178677	0.00711285	0.0120039	0.017898	1.01803	1.00393	1.03232	0.0125609	0.00794686	0.113968	1.01264	0.99699	1.02854	-0.0157774	0.0183603	0.396363	0.984346	0.949553	1.02041	80.8556	1.08953e-05	0.00617801	0.00312958	0.0567931	0.0178677	0.00711285	0.0169158	0.0222102	0.00703668	0.00347063
Cholesterol to total lipids ratio in chylomicrons and extremely large VLDL || id:ebi-a-GCST90093041	Body mass index || id:ieu-b-4816	35	-0.0181574	0.00480198	0.000156059	0.000359802	0.982007	0.972807	0.991293	-0.0159086	0.00716102	0.0263132	0.984217	0.9705	0.998129	-0.0142052	0.0129093	0.279128	0.985895	0.961263	1.01116	28.7934	0.720662	-0.000725894	0.0022009	0.743622	-0.0181574	0.00441903	0.000236738	NA	NA	NA
Cholesteryl ester levels in chylomicrons and extremely large VLDL || id:ebi-a-GCST90093042	Body mass index || id:ieu-b-4816	35	0.0158139	0.00701122	0.0241008	0.0344891	1.01594	1.00207	1.03	0.011593	0.00788227	0.141352	1.01166	0.996151	1.02741	-0.0169915	0.0181204	0.355212	0.983152	0.948847	1.0187	78.1994	2.45804e-05	0.00602395	0.00308874	0.0596776	0.0158139	0.00701122	0.0306488	0.0199815	0.00694352	0.00707867
Cholesteryl esters to total lipids ratio in chylomicrons and extremely large VLDL || id:ebi-a-GCST90093043	Body mass index || id:ieu-b-4816	35	-0.0181231	0.00482771	0.000174057	0.000390451	0.98204	0.972792	0.991377	-0.0171457	0.00734227	0.0195325	0.983	0.968956	0.997249	-0.0166208	0.0129781	0.209234	0.983517	0.958814	1.00886	29.5617	0.685005	-0.000275926	0.00221266	0.901515	-0.0181231	0.00450159	0.000300613	NA	NA	NA
Free cholesterol levels in chylomicrons and extremely large VLDL || id:ebi-a-GCST90093044	Body mass index || id:ieu-b-4816	35	0.0200809	0.00702226	0.00424174	0.00713644	1.02028	1.00634	1.03442	0.0139812	0.00775177	0.071291	1.01408	0.998789	1.0296	-0.0122569	0.0181827	0.504945	0.987818	0.953234	1.02366	78.9725	1.94302e-05	0.00593786	0.00309926	0.0640755	0.0200809	0.00702226	0.00719862	0.0243372	0.00697524	0.00143439
Free cholesterol to total lipids ratio in chylomicrons and extremely large VLDL || id:ebi-a-GCST90093045	Body mass index || id:ieu-b-4816	35	-0.012149	0.00477091	0.0108819	0.0164218	0.987925	0.97873	0.997206	-0.0106262	0.00746059	0.154356	0.98943	0.975067	1.004	-0.00736381	0.0128263	0.569781	0.992663	0.968019	1.01793	26.0117	0.835071	-0.000878864	0.00218671	0.690341	-0.012149	0.00417298	0.00631131	NA	NA	NA
Total lipid levels in chylomicrons and extremely large VLDL || id:ebi-a-GCST90093046	Body mass index || id:ieu-b-4816	35	0.0192579	0.00689492	0.00522137	0.00866748	1.01944	1.00576	1.03331	0.0151139	0.00774671	0.0510564	1.01523	0.99993	1.03076	-0.0123872	0.0178598	0.492797	0.987689	0.953713	1.02288	76.0417	4.70198e-05	0.00581066	0.00304421	0.0650228	0.0192579	0.00689492	0.00851228	0.0233486	0.00685742	0.00179924
Concentration of chylomicrons and extremely large VLDL particles || id:ebi-a-GCST90093047	Body mass index || id:ieu-b-4816	35	0.0217567	0.00705221	0.00203488	0.00375321	1.022	1.00797	1.03622	0.0188649	0.00743606	0.0111824	1.01904	1.0043	1.034	-0.00900656	0.0183642	0.627068	0.991034	0.955997	1.02735	79.9217	1.45302e-05	0.00564875	0.0031302	0.0802715	0.0217567	0.00705221	0.00402704	0.0282618	0.00664221	0.000179033
Phospholipid levels in chylomicrons and extremely large VLDL || id:ebi-a-GCST90093048	Body mass index || id:ieu-b-4816	35	0.0223577	0.00702969	0.00147038	0.00279484	1.02261	1.00862	1.0368	0.0172125	0.00767794	0.0249736	1.01736	1.00217	1.03279	-0.0101332	0.0181945	0.581327	0.989918	0.955238	1.02586	79.7355	1.53853e-05	0.00596597	0.00310126	0.0630509	0.0223577	0.00702969	0.00313224	0.0263176	0.00699725	0.000681713
Phospholipids to total lipids ratio in chylomicrons and extremely large VLDL || id:ebi-a-GCST90093049	Body mass index || id:ieu-b-4816	35	0.0265684	0.00566832	2.77005e-06	9.57974e-06	1.02692	1.01558	1.0384	0.0160205	0.00755955	0.0340697	1.01615	1.0012	1.03132	0.00560779	0.0149587	0.710145	1.00562	0.976568	1.03554	47.4908	0.0620698	0.00384989	0.00255033	0.14067	0.0265684	0.00566832	4.35466e-05	NA	NA	NA
Triglyceride levels in chylomicrons and extremely large VLDL || id:ebi-a-GCST90093050	Body mass index || id:ieu-b-4816	35	0.0193517	0.00661806	0.00345477	0.00593268	1.01954	1.0064	1.03285	0.0139564	0.00747962	0.0620524	1.01405	0.999297	1.02903	-0.00864871	0.0172838	0.620119	0.991389	0.958367	1.02555	69.7536	0.000290687	0.00514149	0.00294607	0.0902563	0.0193517	0.00661806	0.00610917	NA	NA	NA
Triglycerides to total lipids ratio in chylomicrons and extremely large VLDL || id:ebi-a-GCST90093051	Body mass index || id:ieu-b-4816	35	0.00720975	0.00483051	0.135556	0.165459	1.00724	0.997745	1.01682	0.0104246	0.00711854	0.143076	1.01048	0.996478	1.02468	0.0112843	0.0129856	0.391134	1.01135	0.985932	1.03742	28.3632	0.739998	-0.000748374	0.00221393	0.737482	0.00720975	0.00441196	0.111457	NA	NA	NA

## Sheet: Supplementary Table 4
Supplementary Table 4. The impact of body mass index(GIANT consortium id:ieu-a-835) on 249 metabolic traits.We present the outcomes of three Mendelian randomization analyses, including Beta and OR values for each of the three methods. Note that there exists a conversion relationship between them (Beta=In(OR)), introducing some redundancy. The IVW method, known for its heightened sensitivity in de…
outcome	exposure	Number of SNPs	IVW_Beta	IVW_se	IVW_pval	IVW_q_value	IVW_OR	IVW_lci95	IVW_uci95	Weighted_median_Beta	Weighted_median_se	Weighted_median_pval	Weighted_median_OR	Weighted_median_lci95	Weighted_median_uci95	MR_Egger_Beta	MR_Egger_se	MR_Egger_pval	MR_Egger_OR	MR_Egger_lci95	MR_Egger_uci95	Q	Q_pval	egger_intercept	se	pval	Raw_Causal.Estimate	Raw_Sd	Raw_P_value	Outlier-corrected_Causal.Estimate	Outlier-corrected_Sd	Outlier-corrected_P_value
Acetate levels || id:ebi-a-GCST90092803	Body mass index || id:ieu-a-835	68	-0.0358057	0.0246547	0.146421	0.184136	0.964828	0.919313	1.0126	0.000301105	0.0334886	0.992826	1.0003	0.936752	1.06816	0.0814927	0.0716537	0.25952	1.08491	0.942755	1.24849	90.4128	0.0299274	-0.00339229	0.00194954	0.0865122	-0.0358057	0.0246547	0.151088	NA	NA	NA
Acetoacetate levels || id:ebi-a-GCST90092804	Body mass index || id:ieu-a-835	68	0.0925605	0.0265354	0.000486301	0.00112119	1.09698	1.04138	1.15554	0.0926137	0.0325813	0.00447547	1.09704	1.02917	1.16938	0.0823398	0.0788572	0.300219	1.08582	0.930326	1.26731	107.762	0.00117482	0.000295583	0.00214553	0.890844	0.0925605	0.0265354	0.000863966	0.0811573	0.0251097	0.00191888
Acetone levels || id:ebi-a-GCST90092805	Body mass index || id:ieu-a-835	67	0.0278367	0.0273523	0.308815	0.366872	1.02823	0.974556	1.08486	0.00166871	0.0322393	0.95872	1.00167	0.940334	1.06701	0.0815583	0.0807771	0.316397	1.08498	0.926108	1.2711	109.618	0.000600477	-0.00154745	0.00218825	0.481992	0.0278367	0.0273523	0.312531	0.018584	0.0250157	0.460222
Alanine levels || id:ebi-a-GCST90092806	Body mass index || id:ieu-a-835	68	-0.0293376	0.024451	0.230196	0.280974	0.971089	0.925648	1.01876	0.0109069	0.032745	0.73907	1.01097	0.948121	1.07798	-0.0102204	0.0726295	0.88852	0.989832	0.858495	1.14126	91.7775	0.0239589	-0.000552881	0.00197611	0.780519	-0.0293376	0.024451	0.234422	-0.0189752	0.022748	0.407206
Albumin levels || id:ebi-a-GCST90092807	Body mass index || id:ieu-a-835	68	-0.106682	0.0279288	0.000133575	0.000377736	0.898812	0.850933	0.949385	-0.0760447	0.0348107	0.028924	0.926775	0.865651	0.992215	-0.147814	0.0828338	0.0789437	0.862591	0.733323	1.01465	118.77	0.000100833	0.00118958	0.00225377	0.599395	-0.106682	0.0279288	0.000294673	-0.0824914	0.0237704	0.000928383
Apolipoprotein A1 levels || id:ebi-a-GCST90092808	Body mass index || id:ieu-a-835	66	-0.160862	0.0348274	3.85887e-06	2.28776e-05	0.851409	0.79523	0.911558	-0.148297	0.0346853	1.90711e-05	0.862175	0.805509	0.922827	-0.102499	0.103093	0.32385	0.902579	0.737447	1.10469	204.828	2.18545e-16	-0.00167986	0.00279106	0.549385	-0.160862	0.0348274	1.87609e-05	-0.191228	0.0276055	3.59287e-09
Apolipoprotein B levels || id:ebi-a-GCST90092809	Body mass index || id:ieu-a-835	67	-0.0214015	0.0272884	0.432881	0.491763	0.978826	0.927849	1.0326	-0.016137	0.0340144	0.635202	0.983992	0.92053	1.05183	-0.0424039	0.0803991	0.599699	0.958483	0.818742	1.12207	108.982	0.000689909	0.000608498	0.00218908	0.781918	-0.0214015	0.0272884	0.435686	-0.0295775	0.0260756	0.260835
Ratio of apolipoprotein B to apolipoprotein A1 levels || id:ebi-a-GCST90092810	Body mass index || id:ieu-a-835	68	0.0806508	0.032155	0.0121352	0.0187681	1.08399	1.01778	1.15451	0.0857449	0.0372184	0.0212321	1.08953	1.01288	1.17198	0.0761166	0.0955697	0.428626	1.07909	0.89476	1.30139	160.805	1.10742e-09	0.000131131	0.00260024	0.959932	0.0806508	0.032155	0.0145631	0.0794717	0.0287555	0.00742658
3-Hydroxybutyrate levels || id:ebi-a-GCST90092811	Body mass index || id:ieu-a-835	68	0.0647764	0.0298434	0.0299655	0.0426366	1.06692	1.0063	1.13119	0.0679325	0.0345474	0.0492571	1.07029	1.00022	1.14528	0.0925419	0.0886289	0.300225	1.09696	0.922036	1.30507	136.192	1.24913e-06	-0.000802969	0.00241137	0.740195	0.0647764	0.0298434	0.0335136	0.059307	0.027344	0.0337524
Total cholines levels || id:ebi-a-GCST90092812	Body mass index || id:ieu-a-835	65	-0.113647	0.03108	0.0002556	0.000649433	0.892573	0.839823	0.948636	-0.129661	0.0345524	0.000175012	0.878393	0.820875	0.939941	-0.115012	0.0914822	0.213318	0.891355	0.74504	1.0664	149.705	7.99995e-09	3.93784e-05	0.00247838	0.987373	-0.113647	0.03108	0.00051811	-0.119206	0.0292069	0.00013024
Citrate levels || id:ebi-a-GCST90092813	Body mass index || id:ieu-a-835	68	0.0199569	0.0225812	0.376812	0.43844	1.02016	0.975991	1.06632	0.0370728	0.0321946	0.249517	1.03777	0.974307	1.10536	0.0763518	0.0667092	0.256531	1.07934	0.947055	1.23011	80.1587	0.129961	-0.00163091	0.00181497	0.372139	0.0199569	0.0225812	0.379972	NA	NA	NA
Clinical LDL cholesterol levels || id:ebi-a-GCST90092814	Body mass index || id:ieu-a-835	67	-0.0679056	0.0304951	0.0259628	0.0371537	0.934349	0.880138	0.991898	-0.0678435	0.0341188	0.0467623	0.934407	0.873964	0.99903	-0.0890256	0.0898574	0.325485	0.914822	0.767094	1.091	137.151	6.59006e-07	0.000611901	0.00244659	0.803296	-0.0679056	0.0304951	0.0293801	-0.0924835	0.0264346	0.000856628
Creatinine levels || id:ebi-a-GCST90092815	Body mass index || id:ieu-a-835	67	0.0173574	0.0268863	0.518549	0.576422	1.01751	0.965277	1.07257	0.0158229	0.0298661	0.596254	1.01595	0.958185	1.07719	-0.0406372	0.0795978	0.611409	0.960177	0.821479	1.12229	144.876	7.66815e-08	0.0016843	0.00217499	0.441505	0.0173574	0.0268863	0.520787	0.0111522	0.0242258	0.646855
Docosahexaenoic acid levels || id:ebi-a-GCST90092816	Body mass index || id:ieu-a-835	68	-0.112677	0.0291325	0.000109853	0.000333578	0.893439	0.843853	0.945939	-0.104464	0.0328923	0.0014935	0.900807	0.844566	0.960794	-0.157409	0.0863925	0.0729835	0.854355	0.721273	1.01199	141.744	2.76113e-07	0.00129366	0.00235058	0.583931	-0.112677	0.0291325	0.000251108	-0.101651	0.0283849	0.000648031
Ratio of docosahexaenoic acid to total fatty acid levels || id:ebi-a-GCST90092817	Body mass index || id:ieu-a-835	68	-0.109763	0.0265758	3.62458e-05	0.000141019	0.896046	0.850567	0.943957	-0.127439	0.0334298	0.000137775	0.880347	0.824514	0.939961	-0.113374	0.0789907	0.15593	0.892817	0.764758	1.04232	113.964	0.000304653	0.000104412	0.00214919	0.961399	-0.109763	0.0265758	0.000102716	-0.116905	0.0251911	1.69809e-05
Glutamine levels || id:ebi-a-GCST90092818	Body mass index || id:ieu-a-835	67	-0.100258	0.0329904	0.00237354	0.00422151	0.904604	0.847962	0.965029	-0.0420928	0.0338397	0.21354	0.958781	0.897252	1.02453	0.0607138	0.0951878	0.525824	1.06259	0.881743	1.28054	159.697	9.80272e-10	-0.00466864	0.00259539	0.0766893	-0.100258	0.0329904	0.00339971	-0.0718505	0.028392	0.013895
Glucose levels || id:ebi-a-GCST90092819	Body mass index || id:ieu-a-835	67	0.0940426	0.0248409	0.00015322	0.000421256	1.09861	1.0464	1.15342	0.0875495	0.0338889	0.00978242	1.0915	1.02135	1.16646	0.153975	0.0730076	0.038799	1.16646	1.01094	1.34591	92.0012	0.0189403	-0.00173819	0.00199059	0.385766	0.0940426	0.0248409	0.000333218	NA	NA	NA
Glycine levels || id:ebi-a-GCST90092820	Body mass index || id:ieu-a-835	67	-0.135807	0.0249673	5.34569e-08	7.00566e-07	0.873011	0.831318	0.916795	-0.141927	0.0320582	9.54765e-06	0.867685	0.814842	0.923954	-0.101161	0.074601	0.179781	0.903787	0.780844	1.04609	102.309	0.00278474	-0.000995597	0.00201866	0.623536	-0.135807	0.0249673	8.38821e-07	-0.128162	0.0235649	8.6945e-07
Glycoprotein acetyls levels || id:ebi-a-GCST90092821	Body mass index || id:ieu-a-835	68	0.166268	0.0291056	1.11284e-08	1.84732e-07	1.18089	1.11541	1.25021	0.177924	0.0335139	1.1024e-07	1.19474	1.11878	1.27585	0.0457061	0.0850624	0.592851	1.04677	0.88602	1.23668	130.429	5.67608e-06	0.00348664	0.00231436	0.136704	0.166268	0.0291056	2.78284e-07	0.184515	0.0258754	1.01811e-09
HDL cholesterol levels || id:ebi-a-GCST90092822	Body mass index || id:ieu-a-835	64	-0.176076	0.0377017	3.00823e-06	1.92064e-05	0.838554	0.778823	0.902866	-0.216325	0.035285	8.74486e-10	0.805474	0.751651	0.863151	-0.103293	0.110104	0.351813	0.901863	0.726805	1.11908	237.045	5.46113e-22	-0.00210534	0.00299074	0.484097	-0.176076	0.0377017	1.62481e-05	-0.242239	0.0268142	1.16545e-12
Cholesteryl ester levels in HDL || id:ebi-a-GCST90092823	Body mass index || id:ieu-a-835	63	-0.160389	0.0384747	3.06376e-05	0.000123045	0.851813	0.789939	0.918532	-0.189243	0.0350972	6.96857e-08	0.827585	0.772569	0.886519	-0.00658671	0.11695	0.95527	0.993435	0.789932	1.24936	225.859	1.7707e-20	-0.00431505	0.00310129	0.169166	-0.160389	0.0384747	9.67666e-05	-0.205343	0.0266549	2.37905e-10
Free cholesterol levels in HDL || id:ebi-a-GCST90092824	Body mass index || id:ieu-a-835	64	-0.165056	0.0362007	5.1281e-06	2.83755e-05	0.847846	0.789773	0.910189	-0.190957	0.0345007	3.11453e-08	0.826168	0.772148	0.883967	-0.0948298	0.105713	0.373164	0.909528	0.739318	1.11892	222.562	1.13955e-19	-0.0020314	0.0028715	0.481946	-0.165056	0.0362007	2.41955e-05	-0.220909	0.0248496	2.33785e-12
Total lipid levels in HDL || id:ebi-a-GCST90092825	Body mass index || id:ieu-a-835	66	-0.171457	0.0362173	2.20001e-06	1.52167e-05	0.842436	0.784708	0.904411	-0.157872	0.0344471	4.58337e-06	0.853959	0.798207	0.913607	-0.0949428	0.107034	0.378382	0.909425	0.737323	1.1217	230.107	2.64443e-20	-0.00220226	0.00289774	0.450049	-0.171457	0.0362173	1.23267e-05	-0.192245	0.0276247	2.93622e-09
Concentration of HDL particles || id:ebi-a-GCST90092826	Body mass index || id:ieu-a-835	66	-0.145508	0.0354031	3.95604e-05	0.000149251	0.864583	0.806624	0.926707	-0.163758	0.0367753	8.47033e-06	0.848947	0.789909	0.912398	-0.110148	0.104984	0.298039	0.895701	0.72912	1.10034	200.678	9.21641e-16	-0.00101776	0.00284228	0.721464	-0.145508	0.0354031	0.000113161	-0.157116	0.0291887	1.33051e-06
Phospholipid levels in HDL || id:ebi-a-GCST90092827	Body mass index || id:ieu-a-835	66	-0.150383	0.0338839	9.07171e-06	4.60991e-05	0.860378	0.805094	0.919458	-0.147855	0.0346038	1.93044e-05	0.862556	0.805994	0.923087	-0.0934002	0.1003	0.355244	0.910829	0.748273	1.1087	199.034	1.62392e-15	-0.00164013	0.00271545	0.547979	-0.150383	0.0338839	3.59029e-05	-0.178192	0.0270262	1.15288e-08
Average diameter for HDL particles || id:ebi-a-GCST90092828	Body mass index || id:ieu-a-835	65	-0.182924	0.0377666	1.27557e-06	1.13434e-05	0.832832	0.77341	0.896819	-0.198548	0.0315449	3.09114e-10	0.81992	0.770762	0.872214	-0.0410014	0.109552	0.709464	0.959828	0.774356	1.18972	248.727	1.35861e-23	-0.00409193	0.00296778	0.172837	-0.182924	0.0377666	8.4404e-06	-0.216338	0.0267884	4.07341e-11
Triglyceride levels in HDL || id:ebi-a-GCST90092829	Body mass index || id:ieu-a-835	68	0.0444465	0.0270195	0.0999736	0.129653	1.04545	0.991524	1.10231	0.0613109	0.032027	0.0555755	1.06323	0.998539	1.13211	-0.0521938	0.0793031	0.512727	0.949145	0.812509	1.10876	114.987	0.000241809	0.00279488	0.00215767	0.199722	0.0444465	0.0270195	0.104658	0.0550538	0.0258988	0.0372721
Histidine levels || id:ebi-a-GCST90092830	Body mass index || id:ieu-a-835	68	-0.0110503	0.0233662	0.63627	0.694683	0.98901	0.944738	1.03536	0.00303279	0.0319063	0.924273	1.00304	0.942232	1.06777	-0.0573503	0.069185	0.410126	0.944263	0.824521	1.0814	82.1889	0.100108	0.00133899	0.00188236	0.479383	-0.0110503	0.0233662	0.637807	NA	NA	NA
Cholesterol levels in IDL || id:ebi-a-GCST90092831	Body mass index || id:ieu-a-835	67	-0.112108	0.0338294	0.000919966	0.00189315	0.893948	0.836596	0.955231	-0.0777653	0.0329098	0.0181285	0.925182	0.867388	0.986825	-0.151088	0.0995976	0.134119	0.859772	0.707301	1.04511	178.853	2.38583e-12	0.00112935	0.00271179	0.678446	-0.112108	0.0338294	0.00149651	-0.116767	0.0263729	3.94072e-05
Cholesterol to total lipids ratio in IDL || id:ebi-a-GCST90092832	Body mass index || id:ieu-a-835	66	-0.130179	0.0323685	5.77622e-05	0.000199761	0.877939	0.82397	0.935442	-0.132676	0.0334595	7.33116e-05	0.875749	0.820159	0.935106	-0.0617607	0.0956995	0.521	0.940108	0.779321	1.13407	156.954	1.42367e-09	-0.00196915	0.00259092	0.450034	-0.130179	0.0323685	0.000152962	-0.159033	0.0267635	1.33115e-07
Cholesteryl ester levels in IDL || id:ebi-a-GCST90092833	Body mass index || id:ieu-a-835	67	-0.11419	0.0340055	0.00078509	0.00168524	0.892088	0.834568	0.953573	-0.087127	0.0342677	0.0110051	0.916561	0.857022	0.980236	-0.1639	0.100034	0.106162	0.848827	0.697699	1.03269	180.788	1.27215e-12	0.00144021	0.00272368	0.598763	-0.11419	0.0340055	0.00130694	-0.118302	0.0264312	3.32339e-05
Cholesteryl esters to total lipids ratio in IDL || id:ebi-a-GCST90092834	Body mass index || id:ieu-a-835	66	-0.131201	0.0313128	2.78929e-05	0.000113858	0.877041	0.824833	0.932554	-0.174021	0.034977	6.51467e-07	0.840279	0.784604	0.899905	-0.137053	0.0929895	0.145422	0.871924	0.726648	1.04624	146.271	3.38194e-08	0.000168423	0.00251756	0.94687	-0.131201	0.0313128	8.58753e-05	-0.157171	0.0268565	1.89026e-07
Free cholesterol levels in IDL || id:ebi-a-GCST90092835	Body mass index || id:ieu-a-835	67	-0.104021	0.033066	0.00165594	0.00305429	0.901206	0.844652	0.961547	-0.0926644	0.03236	0.00418931	0.911499	0.855482	0.971185	-0.111437	0.097476	0.25714	0.894548	0.738976	1.08287	170.214	3.77957e-11	0.000214845	0.00265402	0.93573	-0.104021	0.033066	0.00248384	-0.110246	0.0262344	8.6218e-05
Free cholesterol to total lipids ratio in IDL || id:ebi-a-GCST90092836	Body mass index || id:ieu-a-835	68	-0.07938	0.0295515	0.00722794	0.0114634	0.923689	0.871708	0.97877	-0.0894649	0.0327888	0.00636192	0.91442	0.857503	0.975116	0.0622221	0.0858568	0.471186	1.0642	0.899373	1.25923	133.407	2.61434e-06	-0.00409519	0.00233599	0.0842311	-0.07938	0.0295515	0.00910449	-0.0800818	0.0255567	0.00259117
Total lipid levels in IDL || id:ebi-a-GCST90092837	Body mass index || id:ieu-a-835	67	-0.0998985	0.0325442	0.00214327	0.00389543	0.904929	0.849009	0.964532	-0.0770121	0.0356531	0.0307698	0.925879	0.863387	0.992893	-0.135054	0.0958291	0.163508	0.873669	0.724062	1.05419	165.282	1.76665e-10	0.00101853	0.00260919	0.697544	-0.0998985	0.0325442	0.00310942	-0.104459	0.0263869	0.000196736
Concentration of IDL particles || id:ebi-a-GCST90092838	Body mass index || id:ieu-a-835	67	-0.0383286	0.0276599	0.165835	0.206464	0.962397	0.911611	1.01601	-0.0427452	0.0326049	0.189857	0.958156	0.898839	1.02139	-0.0862806	0.0812979	0.292486	0.917337	0.782216	1.0758	113.946	0.000227803	0.00138928	0.00221353	0.532444	-0.0383286	0.0276599	0.1705	-0.048979	0.0253262	0.0574781
Phospholipid levels in IDL || id:ebi-a-GCST90092839	Body mass index || id:ieu-a-835	67	-0.0976541	0.0320065	0.00228028	0.00410756	0.906963	0.851814	0.965681	-0.096213	0.0333813	0.00394861	0.908271	0.850747	0.969683	-0.116166	0.094324	0.22255	0.890328	0.740048	1.07112	160.636	7.36721e-10	0.000536331	0.00256822	0.835231	-0.0976541	0.0320065	0.0032825	-0.111383	0.0274263	0.000137491
Phospholipids to total lipids ratio in IDL || id:ebi-a-GCST90092840	Body mass index || id:ieu-a-835	68	0.060934	0.0312626	0.0512834	0.069958	1.06283	0.999659	1.12999	0.111176	0.0346582	0.00133764	1.11759	1.04419	1.19615	0.140002	0.0923374	0.134244	1.15028	0.959849	1.37848	146.123	8.12076e-08	-0.00228669	0.00251232	0.366033	0.060934	0.0312626	0.0554718	0.0588412	0.0284558	0.0426427
Triglyceride levels in IDL || id:ebi-a-GCST90092841	Body mass index || id:ieu-a-835	68	0.0770774	0.0264015	0.00350664	0.00593982	1.08013	1.02565	1.13749	0.0557752	0.0331611	0.0925792	1.05736	0.990822	1.12837	0.0179072	0.0780848	0.819322	1.01807	0.873594	1.18644	110.198	0.000699094	0.00171122	0.00212452	0.423444	0.0770774	0.0264015	0.00477184	NA	NA	NA
Triglycerides to total lipids ratio in IDL || id:ebi-a-GCST90092842	Body mass index || id:ieu-a-835	66	0.14683	0.0334178	1.11412e-05	5.20769e-05	1.15816	1.08473	1.23655	0.166696	0.0341951	1.08895e-06	1.18139	1.10481	1.26329	0.0391093	0.0982096	0.691791	1.03988	0.857802	1.26062	171.573	1.49462e-11	0.00310032	0.00265888	0.247931	0.14683	0.0334178	4.20435e-05	0.183351	0.0266563	3.4901e-09
Isoleucine levels || id:ebi-a-GCST90092843	Body mass index || id:ieu-a-835	68	0.118118	0.0231031	3.17666e-07	3.95494e-06	1.12538	1.07555	1.17751	0.0974047	0.031472	0.0019684	1.10231	1.03637	1.17244	0.0888292	0.0685603	0.199614	1.09289	0.955473	1.25008	83.3297	0.0858798	0.000847046	0.00186538	0.651256	0.118118	0.0231031	2.85679e-06	NA	NA	NA
Cholesterol levels in large HDL || id:ebi-a-GCST90092844	Body mass index || id:ieu-a-835	63	-0.218667	0.0359936	1.23876e-09	5.14085e-08	0.80359	0.748852	0.862328	-0.21983	0.0325512	1.44467e-11	0.802655	0.753045	0.855534	-0.158636	0.106142	0.140184	0.853307	0.693035	1.05064	212.928	1.9832e-18	-0.00171947	0.00285818	0.549673	-0.218667	0.0359936	8.30519e-08	-0.266806	0.0262359	1.65868e-14
Cholesterol to total lipids ratio in large HDL || id:ebi-a-GCST90092845	Body mass index || id:ieu-a-835	65	-0.196381	0.0414248	2.13006e-06	1.51538e-05	0.821699	0.75762	0.891198	-0.212775	0.0338762	3.36504e-10	0.808338	0.75641	0.863832	-0.0151745	0.119508	0.899365	0.98494	0.77926	1.24491	265.627	2.18504e-26	-0.00522468	0.00323751	0.11157	-0.196381	0.0414248	1.23049e-05	-0.26188	0.0287362	8.62939e-13
Cholesteryl ester levels in large HDL || id:ebi-a-GCST90092846	Body mass index || id:ieu-a-835	63	-0.221621	0.0362298	9.5291e-10	5.03047e-08	0.801219	0.746297	0.860182	-0.230415	0.0331376	3.56867e-12	0.794204	0.74426	0.847499	-0.161568	0.106843	0.135646	0.850808	0.690058	1.04901	214.515	1.11723e-18	-0.00172011	0.00287704	0.552137	-0.221621	0.0362298	7.04958e-08	-0.270221	0.0263898	1.28118e-14
Cholesteryl esters to total lipids ratio in large HDL || id:ebi-a-GCST90092847	Body mass index || id:ieu-a-835	65	-0.199751	0.0401531	6.53406e-07	7.09965e-06	0.818935	0.756955	0.885989	-0.212306	0.0356137	2.50158e-09	0.808717	0.754192	0.867185	-0.0236585	0.115827	0.838811	0.976619	0.778272	1.22552	243.44	9.88495e-23	-0.0050772	0.00313777	0.11064	-0.199751	0.0401531	5.19426e-06	-0.268591	0.029517	7.79979e-13
Free cholesterol levels in large HDL || id:ebi-a-GCST90092848	Body mass index || id:ieu-a-835	64	-0.213203	0.0358617	2.76188e-09	6.69324e-08	0.807992	0.753149	0.866828	-0.210652	0.0338928	5.12396e-10	0.810056	0.757992	0.865695	-0.13625	0.106015	0.203506	0.872625	0.708901	1.07416	219.439	3.54694e-19	-0.0021972	0.00284733	0.443241	-0.213203	0.0358617	1.31551e-07	-0.25071	0.0256754	7.44799e-14
Free cholesterol to total lipids ratio in large HDL || id:ebi-a-GCST90092849	Body mass index || id:ieu-a-835	67	-0.146638	0.0387459	0.000153953	0.000421256	0.863607	0.800451	0.931745	-0.171145	0.0327527	1.73823e-07	0.8427	0.790302	0.898571	-0.042768	0.113406	0.70731	0.958134	0.767173	1.19663	253.391	9.33073e-24	-0.00300937	0.00308777	0.333368	-0.146638	0.0387459	0.000334524	-0.158292	0.0268891	2.09294e-07
Total lipid levels in large HDL || id:ebi-a-GCST90092850	Body mass index || id:ieu-a-835	64	-0.212425	0.0354348	2.03694e-09	6.69324e-08	0.808621	0.754366	0.866777	-0.218802	0.0317009	5.12497e-12	0.803481	0.755077	0.854988	-0.145081	0.104862	0.171461	0.864952	0.704258	1.06231	213.95	2.57276e-18	-0.00192283	0.00281636	0.497317	-0.212425	0.0354348	1.08319e-07	-0.239454	0.0269682	1.81741e-12
Concentration of large HDL particles || id:ebi-a-GCST90092851	Body mass index || id:ieu-a-835	63	-0.216926	0.0351941	7.10614e-10	5.03047e-08	0.804989	0.751333	0.862478	-0.220079	0.0327443	1.80285e-11	0.802455	0.752572	0.855644	-0.158167	0.103782	0.13267	0.853707	0.696575	1.04629	206.01	2.37034e-17	-0.00168306	0.00279464	0.549244	-0.216926	0.0351941	5.8747e-08	-0.256963	0.0252252	1.90012e-14
Phospholipid levels in large HDL || id:ebi-a-GCST90092852	Body mass index || id:ieu-a-835	64	-0.19617	0.0340964	8.74654e-09	1.55564e-07	0.821872	0.768742	0.878674	-0.20088	0.0335191	2.06e-09	0.81801	0.765996	0.873556	-0.141269	0.101007	0.166913	0.868255	0.712309	1.05834	197.196	9.61269e-16	-0.00156754	0.00271283	0.565475	-0.19617	0.0340964	2.77507e-07	-0.211918	0.0267811	6.89818e-11
Phospholipids to total lipids ratio in large HDL || id:ebi-a-GCST90092853	Body mass index || id:ieu-a-835	66	0.229145	0.0383049	2.20237e-09	6.69324e-08	1.25752	1.16657	1.35557	0.246803	0.035891	6.13575e-12	1.27993	1.19298	1.37321	0.0652448	0.109794	0.554441	1.06742	0.86075	1.32371	222.285	4.50232e-19	0.00475778	0.00299164	0.116683	0.229145	0.0383049	1.03935e-07	0.282932	0.0289395	5.95116e-14
Triglyceride levels in large HDL || id:ebi-a-GCST90092854	Body mass index || id:ieu-a-835	68	-0.09154	0.0245372	0.000190976	0.000511324	0.912525	0.869677	0.957483	-0.0740145	0.0310364	0.0170899	0.928658	0.873851	0.986903	-0.106651	0.0729	0.148218	0.898839	0.779163	1.0369	100.454	0.00509607	0.000437027	0.00198343	0.826287	-0.09154	0.0245372	0.000395535	NA	NA	NA
Triglycerides to total lipids ratio in large HDL || id:ebi-a-GCST90092855	Body mass index || id:ieu-a-835	67	0.154341	0.0395208	9.40986e-05	0.000300202	1.16689	1.07991	1.26087	0.158024	0.0338912	3.12129e-06	1.17119	1.09592	1.25163	0.00405924	0.116697	0.972358	1.00407	0.798782	1.26211	257.617	1.90486e-24	0.00431766	0.00315729	0.176172	0.154341	0.0395208	0.000223867	0.198105	0.0265085	4.26886e-10
Cholesterol levels in large LDL || id:ebi-a-GCST90092856	Body mass index || id:ieu-a-835	67	-0.0886375	0.0326109	0.00656712	0.0104821	0.915177	0.858512	0.975583	-0.0841876	0.0341756	0.0137632	0.919259	0.8597	0.982944	-0.0995929	0.0961261	0.304011	0.905206	0.749761	1.09288	158.596	1.36812e-09	0.000317408	0.00261728	0.903848	-0.0886375	0.0326109	0.00838037	-0.113613	0.02883	0.00020359
Cholesterol to total lipids ratio in large LDL || id:ebi-a-GCST90092857	Body mass index || id:ieu-a-835	66	-0.171411	0.0369285	3.45554e-06	2.09861e-05	0.842475	0.783652	0.905715	-0.214676	0.0350717	9.29631e-10	0.806803	0.753206	0.864214	-0.0575772	0.108626	0.597911	0.944049	0.76301	1.16804	204.735	2.25789e-16	-0.00327627	0.00294088	0.269427	-0.171411	0.0369285	1.72679e-05	-0.194441	0.028768	6.43827e-09
Cholesteryl ester levels in large LDL || id:ebi-a-GCST90092858	Body mass index || id:ieu-a-835	67	-0.0799657	0.0320329	0.0125476	0.0191678	0.923148	0.866971	0.982966	-0.0672122	0.0340711	0.048529	0.934997	0.874598	0.999567	-0.093049	0.0944172	0.328028	0.911149	0.757216	1.09637	152.344	8.836e-09	0.000379059	0.00257076	0.883233	-0.0799657	0.0320329	0.0150526	-0.0931579	0.0276409	0.00128638
Cholesteryl esters to total lipids ratio in large LDL || id:ebi-a-GCST90092859	Body mass index || id:ieu-a-835	68	-0.0854174	0.0293978	0.00366589	0.00616762	0.918129	0.866722	0.972585	-0.0799734	0.0343337	0.0198433	0.923141	0.863063	0.987401	-0.0563663	0.0872929	0.520703	0.945193	0.796554	1.12157	129.599	7.02436e-06	-0.000840163	0.00237505	0.724657	-0.0854174	0.0293978	0.00496335	-0.0885266	0.0268975	0.00161443
Free cholesterol levels in large LDL || id:ebi-a-GCST90092860	Body mass index || id:ieu-a-835	67	-0.108906	0.0339344	0.00133053	0.00256823	0.896815	0.839107	0.958491	-0.105506	0.0350221	0.00259068	0.899869	0.840172	0.963809	-0.114897	0.100036	0.254951	0.891458	0.732738	1.08456	174.046	1.12018e-11	0.000173562	0.00272373	0.949387	-0.108906	0.0339344	0.00205519	-0.127408	0.0280215	2.53186e-05
Free cholesterol to total lipids ratio in large LDL || id:ebi-a-GCST90092861	Body mass index || id:ieu-a-835	66	-0.152745	0.0337622	6.06382e-06	3.28237e-05	0.858348	0.803387	0.91707	-0.164131	0.0339333	1.31893e-06	0.848631	0.794025	0.906992	-0.00298392	0.098271	0.975871	0.997021	0.822345	1.2088	178.851	1.42204e-12	-0.00431047	0.00266063	0.110129	-0.152745	0.0337622	2.64013e-05	-0.191352	0.0260543	5.44034e-10
Total lipid levels in large LDL || id:ebi-a-GCST90092862	Body mass index || id:ieu-a-835	67	-0.0775081	0.0316972	0.0144746	0.0217119	0.92542	0.869676	0.984736	-0.0653364	0.0344049	0.0575587	0.936752	0.875666	1.0021	-0.0929606	0.0934213	0.323393	0.911229	0.758763	1.09433	149.432	2.07045e-08	0.0004477	0.00254364	0.860835	-0.0775081	0.0316972	0.0171505	-0.101261	0.0282299	0.000647508
Concentration of large LDL particles || id:ebi-a-GCST90092863	Body mass index || id:ieu-a-835	67	-0.0336461	0.0288318	0.243219	0.295422	0.966914	0.913788	1.02313	-0.0243035	0.0347848	0.484751	0.975989	0.911666	1.04485	-0.0525333	0.0849595	0.538516	0.948823	0.803278	1.12074	122.142	3.24921e-05	0.000547217	0.00231326	0.813745	-0.0336461	0.0288318	0.247418	-0.0533146	0.0263672	0.0473606
Phospholipid levels in large LDL || id:ebi-a-GCST90092864	Body mass index || id:ieu-a-835	67	-0.0727942	0.030731	0.0178482	0.0261424	0.929792	0.875441	0.987517	-0.066433	0.035118	0.0585304	0.935726	0.873485	1.0024	-0.099257	0.0905289	0.276944	0.90551	0.758287	1.08132	139.779	3.2029e-07	0.000766693	0.00246487	0.75676	-0.0727942	0.030731	0.0207839	-0.0969714	0.026899	0.000611309
Phospholipids to total lipids ratio in large LDL || id:ebi-a-GCST90092865	Body mass index || id:ieu-a-835	68	0.0567493	0.0286317	0.0474742	0.0656726	1.05839	1.00063	1.11948	0.01252	0.0334488	0.708178	1.0126	0.948342	1.08121	-0.0192015	0.0845207	0.820985	0.980982	0.831219	1.15773	123.933	2.91229e-05	0.00219646	0.00229959	0.342984	0.0567493	0.0286317	0.0515783	0.0662342	0.0251572	0.0105689
Triglyceride levels in large LDL || id:ebi-a-GCST90092866	Body mass index || id:ieu-a-835	68	0.0786174	0.0260303	0.00252587	0.00446059	1.08179	1.02798	1.13841	0.0790377	0.0324817	0.0149618	1.08225	1.01549	1.15339	0.0336962	0.0771402	0.66367	1.03427	0.889142	1.20309	106.422	0.00155383	0.00129915	0.00209883	0.538057	0.0786174	0.0260303	0.00357285	0.0631403	0.0236015	0.00943698
Triglycerides to total lipids ratio in large LDL || id:ebi-a-GCST90092867	Body mass index || id:ieu-a-835	66	0.146036	0.0318139	4.42538e-06	2.50437e-05	1.15724	1.08728	1.2317	0.155874	0.034416	5.92344e-06	1.16868	1.09245	1.25023	0.0429151	0.0934848	0.647747	1.04385	0.869084	1.25376	151.629	7.03482e-09	0.00296794	0.00253095	0.24528	0.146036	0.0318139	2.08001e-05	0.173882	0.0265543	1.21684e-08
Cholesterol levels in large VLDL || id:ebi-a-GCST90092868	Body mass index || id:ieu-a-835	68	0.0846067	0.0286294	0.00312428	0.00532839	1.08829	1.0289	1.1511	0.082037	0.0342518	0.0166151	1.0855	1.01502	1.16087	0.0173805	0.0846348	0.837924	1.01753	0.861997	1.20113	129.415	7.3628e-06	0.00194424	0.00230277	0.40155	0.0846067	0.0286294	0.00430871	0.0749538	0.0275586	0.00834026
Cholesterol to total lipids ratio in large VLDL || id:ebi-a-GCST90092869	Body mass index || id:ieu-a-835	68	-0.0572232	0.0284312	0.0441473	0.0614116	0.944383	0.893197	0.998503	-0.0352634	0.0320005	0.270477	0.965351	0.906663	1.02784	0.042744	0.0834851	0.610364	1.04367	0.886134	1.22921	127.474	1.20588e-05	-0.00289105	0.00227144	0.207559	-0.0572232	0.0284312	0.0481689	-0.0588981	0.0254251	0.0236919
Cholesteryl ester levels in large VLDL || id:ebi-a-GCST90092870	Body mass index || id:ieu-a-835	68	0.0567961	0.0276855	0.0402205	0.0565814	1.05844	1.00254	1.11746	0.0391256	0.0350504	0.264308	1.0399	0.97086	1.11385	-0.00404416	0.0818993	0.960766	0.995964	0.848261	1.16939	118.591	0.000105157	0.00175954	0.00222833	0.432576	0.0567961	0.0276855	0.0441328	NA	NA	NA
Cholesteryl esters to total lipids ratio in large VLDL || id:ebi-a-GCST90092871	Body mass index || id:ieu-a-835	67	-0.0980351	0.0300622	0.00110989	0.00219336	0.906617	0.854741	0.961642	-0.0974052	0.0315912	0.00204714	0.907188	0.85272	0.965136	0.00942672	0.0874845	0.914524	1.00947	0.850405	1.19829	143.937	1.00066e-07	-0.00311345	0.002382	0.195793	-0.0980351	0.0300622	0.00175793	-0.12047	0.0268227	3.02587e-05
Free cholesterol levels in large VLDL || id:ebi-a-GCST90092872	Body mass index || id:ieu-a-835	68	0.108947	0.0297758	0.000253279	0.000649433	1.1151	1.05189	1.18212	0.106851	0.034187	0.00177513	1.11277	1.04065	1.18989	0.0335111	0.0879457	0.704395	1.03408	0.870348	1.22861	143.126	1.88199e-07	0.00218169	0.00239286	0.36522	0.108947	0.0297758	0.000499926	0.113748	0.0259508	4.44056e-05
Free cholesterol to total lipids ratio in large VLDL || id:ebi-a-GCST90092873	Body mass index || id:ieu-a-835	68	0.0979637	0.0282592	0.000527056	0.00119306	1.10292	1.0435	1.16573	0.0798849	0.0324348	0.0137802	1.08316	1.01645	1.15426	0.110238	0.0839814	0.193849	1.11654	0.947086	1.31632	122.691	3.946e-05	-0.00035496	0.00228491	0.87702	0.0979637	0.0282592	0.000924825	0.0929917	0.0218098	6.75018e-05
Total lipid levels in large VLDL || id:ebi-a-GCST90092874	Body mass index || id:ieu-a-835	68	0.0993198	0.029337	0.000710549	0.00153849	1.10442	1.04271	1.16979	0.0996899	0.0338217	0.00320339	1.10483	1.03396	1.18055	0.0177482	0.0865365	0.838129	1.01791	0.859106	1.20606	139.149	5.62507e-07	0.00235913	0.00235453	0.320024	0.0993198	0.029337	0.00119202	0.106174	0.0256682	0.000104854
Concentration of large VLDL particles || id:ebi-a-GCST90092875	Body mass index || id:ieu-a-835	68	0.10537	0.0295096	0.000356016	0.000869097	1.11112	1.04868	1.17728	0.0983666	0.03336	0.00319172	1.10337	1.03353	1.17792	0.0277226	0.0871153	0.751316	1.02811	0.866734	1.21953	141.142	3.2593e-07	0.00224564	0.00237027	0.34688	0.10537	0.0295096	0.000664453	0.103185	0.0267763	0.000269102
Phospholipid levels in large VLDL || id:ebi-a-GCST90092876	Body mass index || id:ieu-a-835	68	0.112736	0.0306514	0.000235072	0.000616137	1.11934	1.05407	1.18864	0.110833	0.0351255	0.00160316	1.11721	1.04288	1.19683	0.030634	0.0904647	0.735964	1.03111	0.863573	1.23115	152.363	1.3547e-08	0.00237446	0.0024614	0.338227	0.112736	0.0306514	0.000469857	0.109807	0.0275486	0.000172716
Phospholipids to total lipids ratio in large VLDL || id:ebi-a-GCST90092877	Body mass index || id:ieu-a-835	67	0.12871	0.0335511	0.000124926	0.000362506	1.13736	1.06497	1.21467	0.118473	0.0366404	0.00122323	1.12578	1.04776	1.2096	0.0026651	0.0990976	0.978627	1.00267	0.825665	1.21762	174.576	9.45587e-12	0.00362145	0.0026812	0.18148	0.12871	0.0335511	0.00028194	0.146144	0.0270971	1.18778e-06
Triglyceride levels in large VLDL || id:ebi-a-GCST90092878	Body mass index || id:ieu-a-835	68	0.0953069	0.0291336	0.00107028	0.0021492	1.1	1.03894	1.16464	0.0991046	0.0331386	0.00278426	1.10418	1.03474	1.17828	0.00758993	0.0858229	0.929797	1.00762	0.851613	1.1922	138.341	7.00516e-07	0.00253687	0.00233511	0.281253	0.0953069	0.0291336	0.00169316	0.105684	0.0250833	8.04278e-05
Triglycerides to total lipids ratio in large VLDL || id:ebi-a-GCST90092879	Body mass index || id:ieu-a-835	68	-0.0212727	0.0273365	0.436464	0.491763	0.978952	0.927881	1.03283	-0.0265487	0.0334782	0.427769	0.973801	0.911954	1.03984	-0.0373767	0.0812268	0.646919	0.963313	0.821535	1.12956	113.623	0.000328928	0.00046572	0.00220997	0.833743	-0.0212727	0.0273365	0.439203	-0.0282926	0.024124	0.245157
Linoleic acid levels || id:ebi-a-GCST90092880	Body mass index || id:ieu-a-835	66	-0.0785709	0.0263888	0.00290668	0.00499147	0.924436	0.877838	0.973508	-0.0559922	0.033797	0.0975762	0.945547	0.884941	1.0103	-0.0779855	0.077115	0.315687	0.924978	0.795224	1.0759	102.034	0.00228858	-1.69929e-05	0.0021012	0.993573	-0.0785709	0.0263888	0.00408083	NA	NA	NA
Ratio of linoleic acid to total fatty acids || id:ebi-a-GCST90092881	Body mass index || id:ieu-a-835	67	-0.165902	0.0303661	4.67098e-08	6.46152e-07	0.847129	0.798181	0.899079	-0.176005	0.0339651	2.19589e-07	0.838614	0.784604	0.896342	-0.0237268	0.0875342	0.787206	0.976552	0.822593	1.15933	144.807	7.82125e-08	-0.00411921	0.00238337	0.0886795	-0.165902	0.0303661	7.6436e-07	-0.173384	0.0272164	2.33205e-08
Lactate levels || id:ebi-a-GCST90092882	Body mass index || id:ieu-a-835	68	0.00232733	0.0269963	0.9313	0.942657	1.00233	0.950673	1.05679	-0.00332997	0.0335158	0.920856	0.996676	0.933307	1.06435	-0.131701	0.078296	0.0972783	0.876603	0.751893	1.022	109.5	0.000812288	0.00387608	0.00213024	0.0733627	0.00232733	0.0269963	0.931557	NA	NA	NA
LDL cholesterol levels || id:ebi-a-GCST90092883	Body mass index || id:ieu-a-835	67	-0.0654738	0.0306789	0.0328294	0.0464461	0.936624	0.881964	0.994671	-0.0502242	0.0348465	0.1495	0.951016	0.888231	1.01824	-0.0794762	0.0904228	0.382671	0.9236	0.773597	1.10269	138.442	4.62893e-07	0.000405688	0.002462	0.869628	-0.0654738	0.0306789	0.0365487	-0.0881767	0.0274472	0.0020604
Cholesteryl ester levels in LDL || id:ebi-a-GCST90092884	Body mass index || id:ieu-a-835	67	-0.0548698	0.0298138	0.0657071	0.0879627	0.946608	0.892878	1.00357	-0.0351448	0.0346004	0.309756	0.965466	0.902162	1.03321	-0.0720949	0.0878617	0.414902	0.930443	0.78325	1.1053	130.339	4.06058e-06	0.000499058	0.00239227	0.835403	-0.0548698	0.0298138	0.0702033	-0.0754051	0.0272449	0.00737436
Free cholesterol levels in LDL || id:ebi-a-GCST90092885	Body mass index || id:ieu-a-835	67	-0.0903899	0.0328989	0.0060051	0.0098373	0.913575	0.856525	0.974425	-0.0970463	0.0345497	0.00497128	0.907514	0.848094	0.971097	-0.0969888	0.096983	0.32099	0.907566	0.750455	1.09757	161.184	6.23292e-10	0.000191184	0.00264059	0.942504	-0.0903899	0.0328989	0.00773445	-0.109182	0.0273233	0.000171388
Total lipid levels in LDL || id:ebi-a-GCST90092886	Body mass index || id:ieu-a-835	67	-0.0530711	0.0300622	0.0775001	0.103195	0.948313	0.894051	1.00587	-0.030367	0.0366572	0.407441	0.970089	0.902835	1.04235	-0.0707055	0.088593	0.427722	0.931736	0.783215	1.10842	132.721	2.1692e-06	0.000510916	0.00241218	0.83292	-0.0530711	0.0300622	0.0821257	-0.0655758	0.028611	0.0251545
Concentration of LDL particles || id:ebi-a-GCST90092887	Body mass index || id:ieu-a-835	67	-0.0265753	0.0278599	0.34014	0.401397	0.973775	0.922027	1.02843	-0.013891	0.033239	0.676011	0.986205	0.924004	1.05259	-0.036421	0.082121	0.658874	0.964234	0.82088	1.13262	113.447	0.00025532	0.000285258	0.00223597	0.898878	-0.0265753	0.0278599	0.34362	-0.0345455	0.0267688	0.201445
Phospholipid levels in LDL || id:ebi-a-GCST90092888	Body mass index || id:ieu-a-835	67	-0.0453645	0.0298634	0.128745	0.163559	0.955649	0.901318	1.01325	-0.0312346	0.0356619	0.38111	0.969248	0.903814	1.03942	-0.0715292	0.0879701	0.419125	0.930969	0.783526	1.10616	130.669	3.72471e-06	0.000758056	0.00239521	0.752646	-0.0453645	0.0298634	0.133521	-0.0586751	0.0281186	0.0408421
Average diameter for LDL particles || id:ebi-a-GCST90092889	Body mass index || id:ieu-a-835	68	-0.0859999	0.0335984	0.010478	0.0164089	0.917594	0.859115	0.980055	-0.128768	0.0341266	0.00016114	0.879178	0.822295	0.939996	-0.146669	0.0995448	0.145398	0.86358	0.710507	1.04963	178.803	4.04001e-12	0.00175455	0.00270839	0.519348	-0.0859999	0.0335984	0.0127406	-0.108266	0.0271726	0.000178164
Triglyceride levels in LDL || id:ebi-a-GCST90092890	Body mass index || id:ieu-a-835	68	0.0850758	0.0265798	0.00137063	0.00262528	1.0888	1.03353	1.14703	0.0853908	0.0329039	0.00945489	1.08914	1.02112	1.1617	0.0363283	0.0787388	0.646045	1.037	0.888696	1.21004	111.15	0.00056845	0.00140982	0.00214234	0.51278	0.0850758	0.0265798	0.00209626	0.0784993	0.0253121	0.00283387
Leucine levels || id:ebi-a-GCST90092891	Body mass index || id:ieu-a-835	68	0.124916	0.0247978	4.719e-07	5.59539e-06	1.13305	1.0793	1.18948	0.149036	0.0343703	1.44978e-05	1.16071	1.0851	1.2416	0.130012	0.0737014	0.082353	1.13884	0.985661	1.31583	100.548	0.00500588	-0.000147374	0.00200529	0.941636	0.124916	0.0247978	3.80121e-06	0.134973	0.0232585	2.022e-07
Cholesterol levels in medium HDL || id:ebi-a-GCST90092892	Body mass index || id:ieu-a-835	66	-0.157563	0.035703	1.01869e-05	4.97361e-05	0.854223	0.79649	0.916141	-0.175473	0.0358548	9.88084e-07	0.83906	0.782119	0.900146	-0.100365	0.105714	0.345991	0.904507	0.735235	1.11275	212.612	1.42156e-17	-0.00164631	0.00286201	0.567154	-0.157563	0.035703	3.92446e-05	-0.195587	0.0274323	1.77405e-09
Cholesterol to total lipids ratio in medium HDL || id:ebi-a-GCST90092893	Body mass index || id:ieu-a-835	66	-0.172686	0.0401797	1.72469e-05	7.66872e-05	0.841402	0.777682	0.910343	-0.199944	0.0348071	9.22715e-09	0.818776	0.76478	0.876584	-0.0104793	0.117385	0.929144	0.989575	0.786192	1.24557	252.566	6.39014e-24	-0.0046683	0.00317796	0.146742	-0.172686	0.0401797	5.89634e-05	-0.203136	0.0303583	8.39e-09
Cholesteryl ester levels in medium HDL || id:ebi-a-GCST90092894	Body mass index || id:ieu-a-835	66	-0.15683	0.0357178	1.12938e-05	5.20769e-05	0.85485	0.797051	0.91684	-0.169483	0.035919	2.37601e-06	0.844101	0.786719	0.905668	-0.0994821	0.105757	0.350414	0.905306	0.735822	1.11383	211.151	2.38215e-17	-0.0016506	0.00286317	0.566304	-0.15683	0.0357178	4.24865e-05	-0.194782	0.0274321	1.98706e-09
Cholesteryl esters to total lipids ratio in medium HDL || id:ebi-a-GCST90092895	Body mass index || id:ieu-a-835	67	-0.158581	0.0371417	1.95808e-05	8.40623e-05	0.853354	0.793439	0.917793	-0.175818	0.0365823	1.53899e-06	0.83877	0.780735	0.90112	0.00183687	0.109204	0.986631	1.00184	0.8088	1.24095	215.959	7.98276e-18	-0.00460903	0.00295464	0.123633	-0.158581	0.0371417	6.4087e-05	-0.202089	0.0287255	2.01623e-09
Free cholesterol levels in medium HDL || id:ebi-a-GCST90092896	Body mass index || id:ieu-a-835	66	-0.156048	0.0352327	9.46483e-06	4.71348e-05	0.855518	0.798433	0.916685	-0.14607	0.036658	6.75766e-05	0.864098	0.80419	0.928467	-0.0999869	0.104325	0.341458	0.904849	0.737519	1.11014	212.099	1.70446e-17	-0.00161357	0.00282441	0.569801	-0.156048	0.0352327	3.70902e-05	-0.19571	0.0278285	2.19989e-09
Free cholesterol to total lipids ratio in medium HDL || id:ebi-a-GCST90092897	Body mass index || id:ieu-a-835	64	-0.164663	0.0383622	1.76805e-05	7.72359e-05	0.848179	0.786743	0.914413	-0.207699	0.0347049	2.16761e-09	0.812451	0.759025	0.869639	-0.0764409	0.11185	0.496884	0.926408	0.744036	1.15348	249.522	5.01375e-24	-0.00255187	0.0030381	0.404161	-0.164663	0.0383622	6.21229e-05	-0.21955	0.0247014	2.7357e-12
Total lipid levels in medium HDL || id:ebi-a-GCST90092898	Body mass index || id:ieu-a-835	66	-0.130472	0.0322829	5.31031e-05	0.000190888	0.877681	0.823867	0.93501	-0.124785	0.0347892	0.000334639	0.882686	0.824505	0.944973	-0.105119	0.0957684	0.276476	0.900217	0.746153	1.08609	171.122	1.72615e-11	-0.000729749	0.00259279	0.779271	-0.130472	0.0322829	0.000143022	-0.158465	0.0274813	2.8762e-07
Concentration of medium HDL particles || id:ebi-a-GCST90092899	Body mass index || id:ieu-a-835	66	-0.147302	0.0335173	1.10879e-05	5.20769e-05	0.863034	0.80816	0.921633	-0.146352	0.0356072	3.9536e-05	0.863854	0.805621	0.926296	-0.101592	0.0993083	0.310163	0.903398	0.743612	1.09752	187.23	8.90762e-14	-0.00131567	0.00268862	0.626269	-0.147302	0.0335173	4.18886e-05	-0.185361	0.0269823	4.17073e-09
Phospholipid levels in medium HDL || id:ebi-a-GCST90092900	Body mass index || id:ieu-a-835	66	-0.108838	0.0305214	0.000362533	0.000876415	0.896876	0.844796	0.952166	-0.0763443	0.0336807	0.0234083	0.926497	0.86731	0.989723	-0.103286	0.0905937	0.258493	0.901869	0.755142	1.07711	150.937	8.63361e-09	-0.000159806	0.00245271	0.948254	-0.108838	0.0305214	0.000686232	-0.127949	0.027487	1.75584e-05
Phospholipids to total lipids ratio in medium HDL || id:ebi-a-GCST90092901	Body mass index || id:ieu-a-835	65	0.204054	0.0417435	1.01718e-06	1.01075e-05	1.22636	1.13002	1.33092	0.221196	0.0364986	1.35778e-09	1.24757	1.16144	1.34009	0.0335735	0.120748	0.781886	1.03414	0.816203	1.31028	264.553	3.30104e-26	0.00491535	0.00327104	0.137916	0.204054	0.0417435	7.15607e-06	0.236634	0.0303412	1.48286e-10
Triglyceride levels in medium HDL || id:ebi-a-GCST90092902	Body mass index || id:ieu-a-835	68	0.0498349	0.0283423	0.078692	0.104225	1.0511	0.9943	1.11114	0.0785183	0.0334093	0.0187636	1.08168	1.01312	1.15488	-0.0662589	0.0828548	0.426754	0.935889	0.795603	1.10091	125.721	1.87154e-05	0.00335751	0.00225432	0.141155	0.0498349	0.0283423	0.0832588	0.0680617	0.0262401	0.0117165
Triglycerides to total lipids ratio in medium HDL || id:ebi-a-GCST90092903	Body mass index || id:ieu-a-835	67	0.139265	0.0373054	0.000189134	0.000511324	1.14943	1.06838	1.23662	0.175024	0.0358492	1.04892e-06	1.19128	1.11044	1.27799	-0.00406759	0.110119	0.970648	0.995941	0.802598	1.23586	222.282	8.41941e-19	0.00411805	0.00297934	0.171641	0.139265	0.0373054	0.000396229	0.166756	0.0285777	2.20763e-07
Cholesterol levels in medium LDL || id:ebi-a-GCST90092904	Body mass index || id:ieu-a-835	67	-0.0235455	0.0277314	0.39585	0.456327	0.97673	0.925058	1.03129	-0.00383542	0.0357938	0.914667	0.996172	0.92868	1.06857	-0.0445547	0.0817058	0.58741	0.956423	0.814893	1.12253	111.779	0.000372116	0.000608693	0.00222466	0.78525	-0.0235455	0.0277314	0.398919	NA	NA	NA
Cholesterol to total lipids ratio in medium LDL || id:ebi-a-GCST90092905	Body mass index || id:ieu-a-835	66	-0.144685	0.0256977	1.79919e-08	2.63529e-07	0.865294	0.822791	0.909993	-0.13666	0.0327804	3.06002e-05	0.872267	0.817986	0.930149	-0.0531146	0.0753428	0.483385	0.948271	0.818087	1.09917	93.1172	0.0126611	-0.00263555	0.00203982	0.200985	-0.144685	0.0256977	4.13894e-07	-0.136833	0.024461	4.94733e-07
Cholesteryl ester levels in medium LDL || id:ebi-a-GCST90092906	Body mass index || id:ieu-a-835	68	-0.0240822	0.0296999	0.417452	0.476814	0.976205	0.921001	1.03472	-0.00638924	0.034592	0.853462	0.993631	0.928496	1.06334	-0.0363731	0.0882554	0.681576	0.96428	0.811108	1.14638	132.507	3.31015e-06	0.000355462	0.00240126	0.882769	-0.0240822	0.0296999	0.420323	-0.00981962	0.0268749	0.715994
Cholesteryl esters to total lipids ratio in medium LDL || id:ebi-a-GCST90092907	Body mass index || id:ieu-a-835	68	0.010963	0.0260486	0.673852	0.72323	1.01102	0.960701	1.06398	-0.00299829	0.0334464	0.92857	0.997006	0.933744	1.06455	0.0144502	0.0774179	0.852506	1.01456	0.871718	1.1808	103.198	0.00298659	-0.000100853	0.00210639	0.961957	0.010963	0.0260486	0.675199	NA	NA	NA
Free cholesterol levels in medium LDL || id:ebi-a-GCST90092908	Body mass index || id:ieu-a-835	67	-0.0587609	0.030806	0.0564626	0.0764086	0.942932	0.887683	1.00162	-0.0666452	0.034393	0.0526529	0.935527	0.874542	1.00077	-0.0707323	0.0908034	0.43883	0.931711	0.779809	1.1132	138.711	4.29894e-07	0.000346841	0.00247234	0.888866	-0.0587609	0.030806	0.0608155	-0.0838515	0.0266122	0.00247585
Free cholesterol to total lipids ratio in medium LDL || id:ebi-a-GCST90092909	Body mass index || id:ieu-a-835	67	-0.134017	0.0350723	0.000132823	0.000377736	0.874575	0.816475	0.93681	-0.159513	0.0364812	1.2284e-05	0.852559	0.793726	0.915751	0.00115175	0.103499	0.991155	1.00115	0.817334	1.22631	197.622	4.65136e-15	-0.00388375	0.00280037	0.170219	-0.134017	0.0350723	0.00029642	-0.158099	0.0281037	4.73141e-07
Total lipid levels in medium LDL || id:ebi-a-GCST90092910	Body mass index || id:ieu-a-835	67	-0.0129913	0.0276848	0.638885	0.694683	0.987093	0.934958	1.04213	0.0110434	0.0361236	0.759824	1.0111	0.941992	1.08529	-0.0373297	0.081552	0.648665	0.963358	0.82105	1.13033	111.529	0.000393499	0.00070515	0.00222048	0.751831	-0.0129913	0.0276848	0.640432	NA	NA	NA
Concentration of medium LDL particles || id:ebi-a-GCST90092911	Body mass index || id:ieu-a-835	67	-0.0200361	0.0259981	0.4409	0.494523	0.980163	0.931469	1.0314	-0.00998224	0.0351665	0.77652	0.990067	0.924124	1.06072	-0.0142149	0.0766402	0.853434	0.985886	0.848377	1.14568	98.1233	0.00629412	-0.000168656	0.00208673	0.935831	-0.0200361	0.0259981	0.44365	NA	NA	NA
Phospholipid levels in medium LDL || id:ebi-a-GCST90092912	Body mass index || id:ieu-a-835	67	-0.00672937	0.0280668	0.810514	0.840908	0.993293	0.940127	1.04947	0.0126485	0.0335384	0.706072	1.01273	0.948298	1.08154	-0.0399403	0.0826252	0.630442	0.960847	0.817188	1.12976	114.584	0.00019676	0.000962211	0.00224969	0.670277	-0.00672937	0.0280668	0.811257	-0.0178492	0.0268903	0.509181
Phospholipids to total lipids ratio in medium LDL || id:ebi-a-GCST90092913	Body mass index || id:ieu-a-835	68	0.0574089	0.0236583	0.0152418	0.0227257	1.05909	1.0111	1.10936	0.0616586	0.0328441	0.0604757	1.0636	0.997288	1.13432	-0.0191038	0.0695993	0.784571	0.981078	0.855971	1.12447	85.1692	0.0664119	0.00221277	0.00189365	0.246799	0.0574089	0.0236583	0.0179388	NA	NA	NA
Triglyceride levels in medium LDL || id:ebi-a-GCST90092914	Body mass index || id:ieu-a-835	68	0.0899778	0.0270318	0.000872871	0.00182643	1.09415	1.03769	1.15368	0.101981	0.0338718	0.00260568	1.10736	1.03623	1.18337	0.0430549	0.0801046	0.592742	1.044	0.892302	1.22148	115.553	0.00021254	0.00135706	0.00217951	0.535665	0.0899778	0.0270318	0.00142119	0.0734627	0.0243861	0.00368969
Triglycerides to total lipids ratio in medium LDL || id:ebi-a-GCST90092915	Body mass index || id:ieu-a-835	66	0.111094	0.0291042	0.000135014	0.000377736	1.1175	1.05554	1.1831	0.119443	0.0330939	0.000307116	1.12687	1.0561	1.20239	0.0262933	0.0856998	0.759986	1.02664	0.8679	1.21442	124.869	1.16773e-05	0.00244064	0.00232016	0.296789	0.111094	0.0291042	0.000303675	0.137453	0.0237747	2.48864e-07
Cholesterol levels in medium VLDL || id:ebi-a-GCST90092916	Body mass index || id:ieu-a-835	67	-0.0497218	0.026884	0.0643863	0.0866605	0.951494	0.902655	1.00298	-0.0275017	0.0336123	0.413241	0.972873	0.910846	1.03912	-0.0665245	0.0792236	0.404151	0.93564	0.801073	1.09281	106.013	0.0013015	0.000486824	0.00215708	0.822154	-0.0497218	0.026884	0.0688646	-0.0583634	0.0254445	0.0250464
Cholesterol to total lipids ratio in medium VLDL || id:ebi-a-GCST90092917	Body mass index || id:ieu-a-835	67	-0.126608	0.0351532	0.000316239	0.000787436	0.881079	0.822416	0.943925	-0.135465	0.0313813	1.58344e-05	0.87331	0.821213	0.928711	-0.00614222	0.102407	0.952357	0.993877	0.813134	1.21479	204.195	4.88086e-16	-0.00349025	0.00278831	0.215149	-0.126608	0.0351532	0.000606917	-0.158528	0.0241018	1.30912e-08
Cholesteryl ester levels in medium VLDL || id:ebi-a-GCST90092918	Body mass index || id:ieu-a-835	67	-0.0756102	0.028656	0.00832624	0.0131217	0.927178	0.876537	0.980743	-0.0441556	0.0346637	0.202724	0.956805	0.893958	1.02407	-0.0879372	0.0844629	0.301671	0.915818	0.776092	1.0807	121.974	3.38676e-05	0.000357148	0.00229974	0.877066	-0.0756102	0.028656	0.0103762	-0.0981253	0.0249659	0.000210814
Cholesteryl esters to total lipids ratio in medium VLDL || id:ebi-a-GCST90092919	Body mass index || id:ieu-a-835	67	-0.130544	0.0355201	0.000237637	0.000616372	0.877618	0.818597	0.940894	-0.129894	0.0303872	1.91443e-05	0.878188	0.827411	0.932081	-0.00922974	0.103484	0.929205	0.990813	0.808918	1.21361	210.141	6.1796e-17	-0.00351483	0.00281764	0.216712	-0.130544	0.0355201	0.000478533	-0.153337	0.0258798	1.56208e-07
Free cholesterol levels in medium VLDL || id:ebi-a-GCST90092920	Body mass index || id:ieu-a-835	67	-0.0108302	0.0254199	0.67007	0.722283	0.989228	0.94115	1.03976	-0.00508445	0.0350464	0.88465	0.994928	0.92888	1.06567	-0.0400049	0.0748394	0.59479	0.960785	0.829701	1.11258	94.4202	0.012422	0.000845277	0.00203772	0.679644	-0.0108302	0.0254199	0.671456	NA	NA	NA
Free cholesterol to total lipids ratio in medium VLDL || id:ebi-a-GCST90092921	Body mass index || id:ieu-a-835	67	-0.114186	0.0336259	0.000684316	0.00149469	0.892092	0.835192	0.952867	-0.139822	0.0319674	1.22055e-05	0.869513	0.816705	0.925736	-0.00380505	0.0980554	0.969165	0.996202	0.822017	1.2073	182.292	7.78399e-13	-0.00319806	0.00266984	0.235326	-0.114186	0.0336259	0.00116269	-0.152148	0.026149	2.1554e-07
Total lipid levels in medium VLDL || id:ebi-a-GCST90092922	Body mass index || id:ieu-a-835	68	0.0223756	0.0270687	0.408451	0.468683	1.02263	0.969787	1.07835	0.0256169	0.0339887	0.451036	1.02595	0.959828	1.09662	-0.0216555	0.0802429	0.788098	0.978577	0.836163	1.14525	112.082	0.000463273	0.00127343	0.00218328	0.561704	0.0223756	0.0270687	0.411385	0.0326843	0.0256504	0.207054
Concentration of medium VLDL particles || id:ebi-a-GCST90092923	Body mass index || id:ieu-a-835	68	0.00350551	0.0275244	0.898655	0.920844	1.00351	0.950809	1.05914	0.0168649	0.034975	0.629664	1.01701	0.949627	1.08917	-0.0243116	0.0817232	0.767029	0.975982	0.831529	1.14553	114.825	0.000250824	0.000804494	0.00222355	0.718653	0.00350551	0.0275244	0.899037	0.016512	0.0250093	0.5114
Phospholipid levels in medium VLDL || id:ebi-a-GCST90092924	Body mass index || id:ieu-a-835	68	-0.00426888	0.028057	0.879068	0.904496	0.99574	0.942461	1.05203	0.00478862	0.034543	0.889744	1.0048	0.939023	1.07519	-0.0328502	0.0833032	0.694598	0.967684	0.82191	1.13931	119.072	9.3896e-05	0.000826597	0.00226654	0.716504	-0.00426888	0.028057	0.879526	0.00936167	0.025311	0.712667
Phospholipids to total lipids ratio in medium VLDL || id:ebi-a-GCST90092925	Body mass index || id:ieu-a-835	67	-0.0960744	0.031506	0.00229298	0.00410756	0.908396	0.853998	0.96626	-0.100619	0.0320378	0.00168576	0.904277	0.84924	0.962881	-0.0164352	0.0922862	0.859207	0.983699	0.820931	1.17874	157.247	2.05476e-09	-0.00230735	0.00251272	0.361875	-0.0960744	0.031506	0.00329849	-0.131198	0.0246743	1.47812e-06
Triglyceride levels in medium VLDL || id:ebi-a-GCST90092926	Body mass index || id:ieu-a-835	68	0.0770455	0.0282125	0.00631614	0.0102792	1.08009	1.02199	1.1415	0.0766299	0.0335283	0.022282	1.07964	1.01097	1.15297	-0.00428826	0.0831705	0.959035	0.995721	0.845944	1.17202	127.482	1.20344e-05	0.00235227	0.00226295	0.302379	0.0770455	0.0282125	0.00806454	0.0782187	0.0258116	0.00350369
Triglycerides to total lipids ratio in medium VLDL || id:ebi-a-GCST90092927	Body mass index || id:ieu-a-835	67	0.121434	0.0345571	0.000441403	0.00104676	1.12911	1.05517	1.20824	0.124562	0.032031	0.00010074	1.13265	1.06373	1.20604	0.00807986	0.100772	0.936341	1.00811	0.827428	1.22825	195.904	8.33534e-15	0.00328418	0.00274379	0.235673	0.121434	0.0345571	0.00080253	0.159767	0.0246526	1.79391e-08
Monounsaturated fatty acid levels || id:ebi-a-GCST90092928	Body mass index || id:ieu-a-835	68	0.0785857	0.0260979	0.00260227	0.00453122	1.08176	1.02781	1.13853	0.106032	0.0336087	0.00160556	1.11186	1.04098	1.18756	-0.0115237	0.0766625	0.880973	0.988542	0.850626	1.14882	105.637	0.00182618	0.00260608	0.00208589	0.215935	0.0785857	0.0260979	0.00366765	NA	NA	NA
Ratio of monounsaturated fatty acids to total fatty acids || id:ebi-a-GCST90092929	Body mass index || id:ieu-a-835	67	0.186704	0.0305681	1.01013e-09	5.03047e-08	1.20527	1.13518	1.27969	0.200677	0.0345825	6.51993e-09	1.22223	1.14213	1.30795	0.0338167	0.0892957	0.706142	1.03439	0.868313	1.23224	148.591	2.64262e-08	0.00439288	0.00241609	0.0736453	0.186704	0.0305681	6.02491e-08	NA	NA	NA
Total cholesterol minus HDL-C levels || id:ebi-a-GCST90092930	Body mass index || id:ieu-a-835	67	-0.0565855	0.0288714	0.0500057	0.0687924	0.944986	0.892996	1	-0.035551	0.0343338	0.300457	0.965073	0.902267	1.03225	-0.0833015	0.0850403	0.330938	0.920074	0.778816	1.08695	122.921	2.68116e-05	0.000774037	0.00231545	0.739235	-0.0565855	0.0288714	0.0542303	-0.0768924	0.0261563	0.0045659
Omega-3 fatty acid levels || id:ebi-a-GCST90092931	Body mass index || id:ieu-a-835	68	-0.0254408	0.0272991	0.351374	0.412699	0.97488	0.924089	1.02846	-0.0229412	0.031722	0.46956	0.97732	0.918405	1.04001	-0.100572	0.0805467	0.216218	0.90432	0.772253	1.05897	122.248	4.39346e-05	0.00217277	0.00219149	0.325084	-0.0254408	0.0272991	0.35472	-0.0309547	0.0264243	0.24563
Ratio of omega-3 fatty acids to total fatty acids || id:ebi-a-GCST90092932	Body mass index || id:ieu-a-835	68	-0.0276513	0.0272036	0.30941	0.366872	0.972727	0.922221	1.026	-0.0292806	0.0309855	0.344671	0.971144	0.91392	1.03195	-0.0806344	0.0805684	0.32057	0.922531	0.78777	1.08034	120.992	5.94717e-05	0.00153222	0.00219205	0.487014	-0.0276513	0.0272036	0.313067	-0.034806	0.0258609	0.182942
Omega-6 fatty acid levels || id:ebi-a-GCST90092933	Body mass index || id:ieu-a-835	66	-0.0660117	0.0280038	0.0184115	0.0268097	0.93612	0.886123	0.988937	-0.065426	0.0348598	0.0605407	0.936668	0.874808	1.0029	-0.106234	0.0816584	0.197938	0.899214	0.766221	1.05529	116.138	0.000100528	0.0011676	0.00222501	0.601562	-0.0660117	0.0280038	0.0214333	NA	NA	NA
Ratio of omega-6 fatty acids to omega-3 fatty acids || id:ebi-a-GCST90092934	Body mass index || id:ieu-a-835	68	-0.0134286	0.027474	0.625	0.685573	0.986661	0.934936	1.04125	-0.0134419	0.0296978	0.650821	0.986648	0.930857	1.04578	0.0635725	0.081044	0.4356	1.06564	0.909124	1.24909	122.84	3.80481e-05	-0.00222681	0.00220499	0.316232	-0.0134286	0.027474	0.626596	-0.0221053	0.0225754	0.331238
Ratio of omega-6 fatty acids to total fatty acids || id:ebi-a-GCST90092935	Body mass index || id:ieu-a-835	68	-0.143706	0.029485	1.09428e-06	1.01075e-05	0.866142	0.817506	0.917672	-0.140447	0.0328707	1.93118e-05	0.86897	0.81475	0.926798	-0.0234142	0.0862062	0.786772	0.976858	0.824995	1.15668	142.262	2.39272e-07	-0.00347896	0.00234553	0.142773	-0.143706	0.029485	7.03023e-06	-0.156564	0.0278344	4.07582e-07
Phenylalanine levels || id:ebi-a-GCST90092936	Body mass index || id:ieu-a-835	68	0.115638	0.0232484	6.55791e-07	7.09965e-06	1.12259	1.07258	1.17493	0.125591	0.0315386	6.82953e-05	1.13382	1.06585	1.20612	0.0992552	0.0690665	0.155415	1.10435	0.964529	1.26444	81.3088	0.112311	0.000473786	0.00187915	0.801726	0.115638	0.0232484	4.82884e-06	NA	NA	NA
Phosphatidylcholine levels || id:ebi-a-GCST90092937	Body mass index || id:ieu-a-835	65	-0.121582	0.0305939	7.06581e-05	0.000241012	0.885518	0.83398	0.940242	-0.127753	0.0344568	0.000209206	0.88007	0.822597	0.941559	-0.119153	0.0900507	0.190559	0.887672	0.744046	1.05902	146.409	2.11642e-08	-7.004e-05	0.00243961	0.977187	-0.121582	0.0305939	0.000182066	-0.113757	0.0294737	0.000270006
Phosphoglycerides levels || id:ebi-a-GCST90092938	Body mass index || id:ieu-a-835	65	-0.0948394	0.0296897	0.00140145	0.00266383	0.909519	0.858103	0.964016	-0.127531	0.0348203	0.000249715	0.880266	0.822194	0.94244	-0.11001	0.0873659	0.212608	0.895825	0.754842	1.06314	135.111	5.28561e-07	0.000437448	0.00236687	0.853963	-0.0948394	0.0296897	0.00217581	-0.106597	0.0289287	0.000477788
Polyunsaturated fatty acid levels || id:ebi-a-GCST90092939	Body mass index || id:ieu-a-835	67	-0.0733232	0.0299	0.0141954	0.0215528	0.9293	0.876405	0.985389	-0.0691815	0.035438	0.0509159	0.933157	0.870541	1.00028	-0.115269	0.0879684	0.194689	0.891126	0.749996	1.05881	138.381	4.70682e-07	0.00121533	0.00239523	0.613595	-0.0733232	0.0299	0.0168477	-0.0603044	0.0278657	0.0341361
Ratio of polyunsaturated fatty acids to monounsaturated fatty acids || id:ebi-a-GCST90092940	Body mass index || id:ieu-a-835	68	-0.179406	0.031496	1.22527e-08	1.90683e-07	0.835766	0.785733	0.888985	-0.186239	0.0332929	2.21954e-08	0.830075	0.777639	0.886047	-0.0640713	0.0923879	0.490428	0.937938	0.782586	1.12413	162.895	5.87784e-10	-0.00333561	0.00251374	0.189098	-0.179406	0.031496	2.96894e-07	-0.16947	0.0305326	5.44939e-07
Ratio of polyunsaturated fatty acids to total fatty acids || id:ebi-a-GCST90092941	Body mass index || id:ieu-a-835	68	-0.143756	0.0294742	1.07515e-06	1.01075e-05	0.866099	0.817482	0.917606	-0.162016	0.0327221	7.37304e-07	0.850428	0.797598	0.906757	-0.0342109	0.0864207	0.693482	0.966368	0.815792	1.14474	141.756	2.75222e-07	-0.00316817	0.00235138	0.18247	-0.143756	0.0294742	6.93935e-06	-0.135438	0.0283993	1.06072e-05
Pyruvate levels || id:ebi-a-GCST90092942	Body mass index || id:ieu-a-835	68	0.0317864	0.0229171	0.165437	0.206464	1.0323	0.986955	1.07972	0.0449129	0.0334683	0.179611	1.04594	0.979528	1.11685	-0.0488337	0.0672917	0.470588	0.95234	0.834664	1.0866	78.756	0.154237	0.00233154	0.00183086	0.207317	0.0317864	0.0229171	0.170034	NA	NA	NA
Remnant cholesterol (non-HDL, non-LDL -cholesterol) || id:ebi-a-GCST90092943	Body mass index || id:ieu-a-835	67	-0.0443817	0.0269592	0.0997117	0.129653	0.956589	0.907355	1.00849	-0.0211795	0.0328628	0.519262	0.979043	0.91797	1.04418	-0.0845844	0.0792996	0.290079	0.918894	0.786619	1.07341	107.461	0.000957502	0.00116478	0.00215915	0.59141	-0.0443817	0.0269592	0.104466	-0.0529381	0.0255629	0.0423434
Cholesterol levels in small HDL || id:ebi-a-GCST90092944	Body mass index || id:ieu-a-835	68	-0.0688448	0.0339627	0.0426553	0.0596695	0.933472	0.873356	0.997725	-0.0755885	0.0353988	0.0327331	0.927198	0.865048	0.993812	-0.138529	0.100525	0.172842	0.870638	0.714939	1.06025	173.897	1.93118e-11	0.00201534	0.00273514	0.463836	-0.0688448	0.0339627	0.046637	-0.0649439	0.0293057	0.0303055
Cholesterol to total lipids ratio in small HDL || id:ebi-a-GCST90092945	Body mass index || id:ieu-a-835	68	-0.105497	0.0330759	0.00142497	0.00268801	0.899877	0.84339	0.960148	-0.10747	0.0330732	0.00115619	0.898103	0.841732	0.95825	-0.0056633	0.0974349	0.953825	0.994353	0.82149	1.20359	170.614	5.42516e-11	-0.00288722	0.00265099	0.280066	-0.105497	0.0330759	0.00216807	-0.117603	0.0269364	4.71908e-05
Cholesteryl ester levels in small HDL || id:ebi-a-GCST90092946	Body mass index || id:ieu-a-835	68	-0.0571591	0.0331032	0.0842221	0.110959	0.944444	0.885112	1.00775	-0.0541167	0.0358191	0.130831	0.947322	0.883095	1.01622	-0.129575	0.097927	0.190343	0.878469	0.725052	1.06435	164.121	4.04376e-10	0.00209432	0.00266443	0.434663	-0.0571591	0.0331032	0.0888304	-0.0560793	0.028791	0.0558967
Cholesteryl esters to total lipids ratio in small HDL || id:ebi-a-GCST90092947	Body mass index || id:ieu-a-835	68	-0.0618117	0.0273378	0.0237569	0.0343923	0.94006	0.891015	0.991804	-0.0437438	0.0320533	0.172341	0.957199	0.898914	1.01926	-0.00102065	0.0808622	0.989967	0.99898	0.852561	1.17054	117.85	0.000125067	-0.00175809	0.00220008	0.427098	-0.0618117	0.0273378	0.027009	-0.0768384	0.0245517	0.00260612
Free cholesterol levels in small HDL || id:ebi-a-GCST90092948	Body mass index || id:ieu-a-835	67	-0.0802077	0.0327735	0.0143918	0.0217119	0.922925	0.865504	0.984155	-0.131817	0.0364482	0.000298543	0.876501	0.81607	0.941408	-0.144575	0.0961931	0.13769	0.86539	0.716689	1.04494	163.122	3.44262e-10	0.00186502	0.0026191	0.47896	-0.0802077	0.0327735	0.0170607	-0.0748749	0.0305094	0.0168528
Free cholesterol to total lipids ratio in small HDL || id:ebi-a-GCST90092949	Body mass index || id:ieu-a-835	67	-0.149632	0.0388075	0.000115382	0.000342025	0.861025	0.797962	0.929072	-0.150098	0.0351925	1.99852e-05	0.860624	0.803261	0.922082	-0.0350372	0.113412	0.758356	0.965569	0.773118	1.20593	244.901	2.21267e-22	-0.00331993	0.0030878	0.286271	-0.149632	0.0388075	0.00026424	-0.170879	0.0290812	2.07593e-07
Total lipid levels in small HDL || id:ebi-a-GCST90092950	Body mass index || id:ieu-a-835	68	-0.032204	0.0314096	0.305224	0.365389	0.968309	0.910495	1.02979	-0.0443216	0.0360019	0.21829	0.956646	0.891468	1.02659	-0.134332	0.0923847	0.15067	0.874299	0.729492	1.04785	149.641	2.97815e-08	0.00295373	0.00251369	0.244194	-0.032204	0.0314096	0.308912	-0.00105744	0.0288029	0.970828
Concentration of small HDL particles || id:ebi-a-GCST90092951	Body mass index || id:ieu-a-835	68	-0.0490468	0.0324653	0.130853	0.165393	0.952137	0.893438	1.01469	-0.0693161	0.035906	0.0535467	0.933032	0.869626	1.00106	-0.129378	0.0959125	0.181974	0.878642	0.728064	1.06036	158.376	2.29692e-09	0.00232327	0.00260964	0.376557	-0.0490468	0.0324653	0.135555	-0.037088	0.0292244	0.209009
Phospholipid levels in small HDL || id:ebi-a-GCST90092952	Body mass index || id:ieu-a-835	68	-0.0346482	0.0313575	0.269186	0.323803	0.965945	0.908365	1.02718	-0.0308038	0.0353211	0.38315	0.969666	0.904807	1.03917	-0.144856	0.0920676	0.120416	0.865147	0.722304	1.03624	150.899	2.07175e-08	0.00318743	0.00250508	0.2077	-0.0346482	0.0313575	0.273138	-0.0136974	0.0291303	0.639778
Phospholipids to total lipids ratio in small HDL || id:ebi-a-GCST90092953	Body mass index || id:ieu-a-835	68	-0.021916	0.0281341	0.43599	0.491763	0.978322	0.925835	1.03379	0.0165016	0.033747	0.624856	1.01664	0.95157	1.08616	-0.0903203	0.0831336	0.281233	0.913639	0.776264	1.07532	128.143	1.01805e-05	0.00197833	0.00226194	0.384953	-0.021916	0.0281341	0.438733	-0.0105104	0.0251118	0.67695
Triglyceride levels in small HDL || id:ebi-a-GCST90092954	Body mass index || id:ieu-a-835	68	0.132396	0.0340911	0.000102927	0.000316405	1.14156	1.06778	1.22044	0.169949	0.0352738	1.45013e-06	1.18524	1.10607	1.27009	0.0221772	0.100294	0.825681	1.02242	0.839961	1.24453	187.752	2.19483e-13	0.00318757	0.00272883	0.246964	0.132396	0.0340911	0.000238115	0.146793	0.0278934	1.87663e-06
Triglycerides to total lipids ratio in small HDL || id:ebi-a-GCST90092955	Body mass index || id:ieu-a-835	67	0.152224	0.0361988	2.60833e-05	0.000108246	1.16442	1.08467	1.25004	0.160306	0.0362833	9.95317e-06	1.17387	1.09329	1.26039	0.0183939	0.106962	0.863999	1.01856	0.825924	1.25614	212.915	2.33598e-17	0.00384514	0.00289399	0.188606	0.152224	0.0361988	8.02701e-05	0.185243	0.0290602	2.5676e-08
Cholesterol levels in small LDL || id:ebi-a-GCST90092956	Body mass index || id:ieu-a-835	67	-0.0186052	0.0281295	0.508348	0.567617	0.981567	0.928914	1.0372	-0.0230056	0.0343407	0.502907	0.977257	0.913645	1.0453	-0.0333349	0.0829034	0.688935	0.967215	0.822156	1.13787	115.206	0.000170434	0.00042676	0.00225727	0.850635	-0.0186052	0.0281295	0.510651	-0.0374598	0.0259004	0.152972
Cholesterol to total lipids ratio in small LDL || id:ebi-a-GCST90092957	Body mass index || id:ieu-a-835	68	-0.12372	0.0255909	1.33467e-06	1.14598e-05	0.883627	0.840399	0.929079	-0.111142	0.0325438	0.000637499	0.894812	0.839518	0.953748	-0.109541	0.0760385	0.154426	0.896246	0.77215	1.04029	97.9726	0.00811628	-0.000410061	0.00206884	0.843491	-0.12372	0.0255909	8.14168e-06	-0.126385	0.0225161	4.42499e-07
Cholesteryl ester levels in small LDL || id:ebi-a-GCST90092958	Body mass index || id:ieu-a-835	67	-0.00649367	0.0268301	0.808758	0.840908	0.993527	0.942631	1.04717	0.0205147	0.0354878	0.563211	1.02073	0.952142	1.09425	-0.0280261	0.0790446	0.724066	0.972363	0.832807	1.13531	104.912	0.00163783	0.000623857	0.00215221	0.77284	-0.00649367	0.0268301	0.809508	NA	NA	NA
Cholesteryl esters to total lipids ratio in small LDL || id:ebi-a-GCST90092959	Body mass index || id:ieu-a-835	68	-0.0101202	0.0253455	0.68968	0.73704	0.989931	0.941955	1.04035	0.00952247	0.0339186	0.778906	1.00957	0.944634	1.07897	-0.0563652	0.0750876	0.455526	0.945194	0.81584	1.09506	96.9044	0.0098626	0.00133742	0.00204297	0.514972	-0.0101202	0.0253455	0.69095	0.00254426	0.0239205	0.915617
Free cholesterol levels in small LDL || id:ebi-a-GCST90092960	Body mass index || id:ieu-a-835	67	-0.0480338	0.0314055	0.126147	0.16108	0.953102	0.896203	1.01361	-0.078439	0.0338334	0.0204282	0.924558	0.865236	0.987948	-0.0456459	0.0925835	0.623657	0.95538	0.796834	1.14547	144.426	8.71343e-08	-6.91821e-05	0.00252079	0.978189	-0.0480338	0.0314055	0.130926	-0.0742739	0.0268325	0.0073668
Free cholesterol to total lipids ratio in small LDL || id:ebi-a-GCST90092961	Body mass index || id:ieu-a-835	68	-0.113449	0.033189	0.000630217	0.00140111	0.89275	0.836525	0.952754	-0.148461	0.034445	1.63179e-05	0.862033	0.805757	0.922241	-0.000665069	0.0975319	0.99458	0.999335	0.825449	1.20985	178.698	4.17985e-12	-0.0032617	0.0026536	0.223375	-0.113449	0.033189	0.00107628	-0.117633	0.0271208	5.30901e-05
Total lipid levels in small LDL || id:ebi-a-GCST90092962	Body mass index || id:ieu-a-835	67	-0.00523239	0.0284282	0.853969	0.882317	0.994781	0.940869	1.05178	0.0207665	0.0358016	0.561886	1.02098	0.951796	1.0952	-0.0197627	0.0837844	0.814271	0.980431	0.831952	1.15541	117.999	8.84913e-05	0.000420983	0.00228126	0.854164	-0.00523239	0.0284282	0.854533	-0.0154686	0.0275422	0.576297
Concentration of small LDL particles || id:ebi-a-GCST90092963	Body mass index || id:ieu-a-835	67	-0.0031027	0.0269749	0.908428	0.927043	0.996902	0.945564	1.05103	-0.0055333	0.0359137	0.877553	0.994482	0.926886	1.06701	0.00157046	0.0795207	0.984304	1.00157	0.857023	1.1705	106.086	0.00128168	-0.000135394	0.00216516	0.95033	-0.0031027	0.0269749	0.908777	NA	NA	NA
Phospholipid levels in small LDL || id:ebi-a-GCST90092964	Body mass index || id:ieu-a-835	67	-0.00240778	0.0304956	0.937068	0.944656	0.997595	0.939715	1.05904	-0.00827256	0.0348069	0.812137	0.991762	0.926358	1.06178	-0.0122874	0.0898909	0.891696	0.987788	0.828222	1.17809	136.429	8.02028e-07	0.000286239	0.0024475	0.907259	-0.00240778	0.0304956	0.937307	-0.0238057	0.0277212	0.393682
Phospholipids to total lipids ratio in small LDL || id:ebi-a-GCST90092965	Body mass index || id:ieu-a-835	68	0.00727005	0.0267025	0.785421	0.825189	1.0073	0.955934	1.06142	-0.0231114	0.0340739	0.497598	0.977154	0.914026	1.04464	0.0297454	0.0793088	0.70882	1.03019	0.881879	1.20345	107.548	0.00122886	-0.000649997	0.00215783	0.764188	0.00727005	0.0267025	0.786259	-0.00580047	0.0252874	0.819282
Triglyceride levels in small LDL || id:ebi-a-GCST90092966	Body mass index || id:ieu-a-835	68	0.0935882	0.0279337	0.000807057	0.00171758	1.09811	1.0396	1.15991	0.0760723	0.0340077	0.0252919	1.07904	1.00946	1.15342	0.0272428	0.0825653	0.74248	1.02762	0.874078	1.20813	125.004	2.23638e-05	0.00191877	0.00224647	0.396123	0.0935882	0.0279337	0.00132896	0.0927238	0.0261532	0.000732548
Triglycerides to total lipids ratio in small LDL || id:ebi-a-GCST90092967	Body mass index || id:ieu-a-835	66	0.135613	0.0291215	3.21158e-06	1.99921e-05	1.14524	1.0817	1.21251	0.136647	0.0332125	3.88287e-05	1.14642	1.07417	1.22353	0.0814774	0.0853157	0.343166	1.08489	0.917832	1.28235	128.864	4.15558e-06	0.00156208	0.00231263	0.501819	0.135613	0.0291215	1.63456e-05	0.139948	0.0244682	3.2971e-07
Cholesterol levels in small VLDL || id:ebi-a-GCST90092968	Body mass index || id:ieu-a-835	68	0.0122564	0.0280363	0.661994	0.716681	1.01233	0.958204	1.06952	0.00289194	0.0350713	0.934282	1.0029	0.936273	1.07426	-0.0146839	0.0832525	0.860537	0.985423	0.837061	1.16008	118.758	0.000101118	0.000779128	0.00226514	0.731967	0.0122564	0.0280363	0.6634	0.0247385	0.025829	0.341668
Cholesterol to total lipids ratio in small VLDL || id:ebi-a-GCST90092969	Body mass index || id:ieu-a-835	67	-0.0777035	0.0304284	0.01066	0.0165897	0.925239	0.871671	0.982098	-0.120503	0.032538	0.000212685	0.886475	0.831705	0.944851	0.000560276	0.0891117	0.995003	1.00056	0.840214	1.19151	143.508	1.12974e-07	-0.00226747	0.00242627	0.35348	-0.0777035	0.0304284	0.0129775	-0.112023	0.023724	1.34759e-05
Cholesteryl ester levels in small VLDL || id:ebi-a-GCST90092970	Body mass index || id:ieu-a-835	68	0.0314362	0.0279817	0.261244	0.315775	1.03194	0.976864	1.09011	0.0231295	0.0332517	0.486686	1.0234	0.958828	1.09232	-0.00232351	0.0830488	0.977764	0.997679	0.84781	1.17404	118.678	0.000103022	0.000976345	0.00225959	0.667085	0.0314362	0.0279817	0.265253	0.0419692	0.0265605	0.118857
Cholesteryl esters to total lipids ratio in small VLDL || id:ebi-a-GCST90092971	Body mass index || id:ieu-a-835	68	-0.0420039	0.0313134	0.179789	0.221622	0.958866	0.901786	1.01956	-0.0678685	0.0322953	0.0355973	0.934383	0.877071	0.995441	0.023673	0.0926763	0.79918	1.02396	0.853873	1.22792	152.052	1.48311e-08	-0.00189935	0.00252148	0.453968	-0.0420039	0.0313134	0.184319	-0.0488572	0.0258587	0.0633707
Free cholesterol levels in small VLDL || id:ebi-a-GCST90092972	Body mass index || id:ieu-a-835	67	-0.00701133	0.0257471	0.78538	0.825189	0.993013	0.944145	1.04441	-0.0206451	0.0329919	0.531469	0.979567	0.918228	1.045	-0.0363686	0.0758043	0.633001	0.964285	0.83115	1.11875	96.8393	0.00800371	0.000850565	0.00206399	0.681623	-0.00701133	0.0257471	0.78623	NA	NA	NA
Free cholesterol to total lipids ratio in small VLDL || id:ebi-a-GCST90092973	Body mass index || id:ieu-a-835	66	-0.150143	0.0319428	2.59704e-06	1.74774e-05	0.860585	0.808358	0.916187	-0.167201	0.0327575	3.322e-07	0.84603	0.793418	0.902131	-0.0862862	0.0935276	0.359694	0.917332	0.763685	1.10189	159.078	7.45556e-10	-0.00184258	0.00253525	0.470007	-0.150143	0.0319428	1.39466e-05	-0.160509	0.0254997	3.51649e-08
Total lipid levels in small VLDL || id:ebi-a-GCST90092974	Body mass index || id:ieu-a-835	68	0.0532006	0.0273104	0.0514149	0.069958	1.05464	0.999672	1.11263	0.0346595	0.0335409	0.301439	1.03527	0.969397	1.10561	0.000570205	0.0808754	0.994396	1.00057	0.853896	1.17244	115.461	0.000217047	0.00152212	0.00220049	0.491539	0.0532006	0.0273104	0.055606	NA	NA	NA
Concentration of small VLDL particles || id:ebi-a-GCST90092975	Body mass index || id:ieu-a-835	68	0.0619052	0.0275149	0.0244564	0.0352002	1.06386	1.00801	1.12281	0.0558213	0.0340664	0.101296	1.05741	0.989111	1.13042	0.0122237	0.0815171	0.88126	1.0123	0.862819	1.18767	117.958	0.000121966	0.00143683	0.00221795	0.519347	0.0619052	0.0275149	0.0277455	NA	NA	NA
Phospholipid levels in small VLDL || id:ebi-a-GCST90092976	Body mass index || id:ieu-a-835	68	0.0139797	0.0279116	0.616472	0.67921	1.01408	0.960091	1.0711	0.0127755	0.0357715	0.720985	1.01286	0.944276	1.08642	-0.018222	0.0828476	0.826592	0.981943	0.834766	1.15507	118.229	0.000114477	0.000931303	0.00225414	0.680834	0.0139797	0.0279116	0.618113	0.0261836	0.0258128	0.314112
Phospholipids to total lipids ratio in small VLDL || id:ebi-a-GCST90092977	Body mass index || id:ieu-a-835	66	-0.13912	0.0317687	1.19139e-05	5.39377e-05	0.870124	0.817596	0.926026	-0.152954	0.0346027	9.85637e-06	0.858169	0.801897	0.91839	-0.0768235	0.0930322	0.412	0.926053	0.771694	1.11129	156.705	1.53525e-09	-0.00179757	0.00252182	0.478555	-0.13912	0.0317687	4.42738e-05	-0.149935	0.0258752	2.46956e-07
Triglyceride levels in small VLDL || id:ebi-a-GCST90092978	Body mass index || id:ieu-a-835	68	0.095672	0.0296368	0.00124593	0.00242372	1.1004	1.0383	1.16621	0.10357	0.0341303	0.00240897	1.10912	1.03736	1.18586	0.00737076	0.0873205	0.932986	1.0074	0.848931	1.19545	142.222	2.41884e-07	0.00255376	0.00237586	0.286342	0.095672	0.0296368	0.00193025	0.105867	0.0260278	0.000132719
Triglycerides to total lipids ratio in small VLDL || id:ebi-a-GCST90092979	Body mass index || id:ieu-a-835	67	0.0917442	0.0316469	0.00374363	0.00625613	1.09608	1.03016	1.16623	0.125039	0.0327032	0.000131603	1.13319	1.06284	1.20821	0.00785931	0.0926399	0.932652	1.00789	0.840536	1.20856	157.177	2.09872e-09	0.00243034	0.00252235	0.338856	0.0917442	0.0316469	0.00507794	0.128465	0.0241003	1.40578e-06
Saturated fatty acid levels || id:ebi-a-GCST90092980	Body mass index || id:ieu-a-835	68	-0.00133418	0.0276541	0.961521	0.965398	0.998667	0.945978	1.05429	0.0229853	0.0336687	0.494801	1.02325	0.957906	1.09305	-0.0637741	0.0817813	0.438289	0.938217	0.799263	1.10133	118.545	0.0001063	0.00180584	0.00222515	0.419963	-0.00133418	0.0276541	0.961664	0.00898406	0.0264043	0.734749
Ratio of saturated fatty acids to total fatty acids || id:ebi-a-GCST90092981	Body mass index || id:ieu-a-835	68	0.00734903	0.0247078	0.766132	0.811774	1.00738	0.959754	1.05736	-0.00317095	0.0329063	0.923232	0.996834	0.934571	1.06324	-0.0281884	0.0732884	0.701754	0.972205	0.842119	1.12239	94.5741	0.0149115	0.00102776	0.00199404	0.607985	0.00734903	0.0247078	0.767052	-0.000965306	0.0232622	0.967025
Sphingomyelin levels || id:ebi-a-GCST90092982	Body mass index || id:ieu-a-835	65	-0.112922	0.0342463	0.000975987	0.00197578	0.89322	0.835233	0.955233	-0.117324	0.0345026	0.000672795	0.889297	0.831147	0.951516	-0.100566	0.100792	0.322215	0.904325	0.742213	1.10185	183.573	1.75505e-13	-0.000356277	0.00273054	0.896604	-0.112922	0.0342463	0.00159564	-0.146033	0.0261747	6.65769e-07
Ratio of triglycerides to phosphoglycerides || id:ebi-a-GCST90092983	Body mass index || id:ieu-a-835	67	0.158195	0.0338075	2.87876e-06	1.88634e-05	1.17139	1.09629	1.25164	0.14855	0.0332619	7.96698e-06	1.16015	1.08693	1.2383	0.0228001	0.0996518	0.819744	1.02306	0.841544	1.24373	194.002	1.58637e-14	0.00389027	0.00269629	0.153872	0.158195	0.0338075	1.47509e-05	0.179274	0.0279043	2.10732e-08
Total concentration of branched-chain amino acids (leucine + isoleucine + valine) || id:ebi-a-GCST90092984	Body mass index || id:ieu-a-835	68	0.149973	0.0251504	2.47576e-09	6.69324e-08	1.1618	1.10592	1.22051	0.167635	0.032307	2.11641e-07	1.1825	1.10995	1.2598	0.142008	0.0747451	0.061817	1.15259	0.995518	1.33444	101.641	0.00405489	0.000230351	0.00203368	0.910162	0.149973	0.0251504	1.02842e-07	0.161616	0.0229623	1.38463e-09
Total cholesterol levels || id:ebi-a-GCST90092985	Body mass index || id:ieu-a-835	66	-0.112711	0.0337059	0.000825932	0.00174286	0.893409	0.836294	0.954424	-0.103566	0.0366577	0.00472475	0.901616	0.839108	0.968781	-0.14035	0.0984303	0.158761	0.869054	0.716574	1.05398	171.027	1.77959e-11	0.000802314	0.00268198	0.765795	-0.112711	0.0337059	0.00137429	-0.125484	0.0286309	4.61009e-05
Total esterified cholesterol levels || id:ebi-a-GCST90092986	Body mass index || id:ieu-a-835	65	-0.107734	0.0331634	0.00115982	0.00227398	0.897866	0.841361	0.958166	-0.111963	0.0353215	0.00152523	0.894077	0.834274	0.958167	-0.0962704	0.0976039	0.32774	0.908218	0.750081	1.0997	161.357	2.29979e-10	-0.000330543	0.00264418	0.900915	-0.107734	0.0331634	0.00184938	-0.133307	0.0292711	2.51681e-05
Total fatty acid levels || id:ebi-a-GCST90092987	Body mass index || id:ieu-a-835	68	-0.00307255	0.028111	0.912964	0.927869	0.996932	0.943489	1.0534	0.035122	0.0342323	0.304897	1.03575	0.968532	1.10762	-0.0637917	0.0831664	0.445794	0.9382	0.797082	1.1043	122.209	4.43539e-05	0.00175608	0.00226284	0.440492	-0.00307255	0.028111	0.913291	0.0174166	0.0255221	0.497403
Total free cholesterol levels || id:ebi-a-GCST90092988	Body mass index || id:ieu-a-835	67	-0.103348	0.0325393	0.00149269	0.00277374	0.901813	0.846094	0.961202	-0.0844074	0.0345854	0.014665	0.919057	0.858821	0.983517	-0.123338	0.0958886	0.202914	0.883965	0.732509	1.06674	161.884	5.03281e-10	0.000579167	0.00261085	0.825141	-0.103348	0.0325393	0.00227009	-0.118606	0.0269044	4.21454e-05
Total lipid levels in lipoprotein particles || id:ebi-a-GCST90092989	Body mass index || id:ieu-a-835	67	-0.0737654	0.0307146	0.0163218	0.0241913	0.92889	0.87462	0.986527	-0.0550546	0.0357073	0.123115	0.946433	0.882461	1.01504	-0.1085	0.0904292	0.234559	0.897179	0.751457	1.07116	142.552	1.4784e-07	0.00100638	0.00246222	0.684082	-0.0737654	0.0307146	0.0191454	-0.0666193	0.027285	0.0173965
Total concentration of lipoprotein particles || id:ebi-a-GCST90092990	Body mass index || id:ieu-a-835	66	-0.145128	0.0358933	5.26998e-05	0.000190888	0.864912	0.806155	0.92795	-0.190605	0.0371158	2.81536e-07	0.826459	0.768472	0.888822	-0.115402	0.10647	0.282479	0.891008	0.723191	1.09777	205.353	1.82037e-16	-0.000855616	0.0028825	0.767557	-0.145128	0.0358933	0.000142154	-0.160018	0.0296776	1.23875e-06
Total phospholipid levels in lipoprotein particles || id:ebi-a-GCST90092991	Body mass index || id:ieu-a-835	65	-0.093596	0.0303742	0.00206009	0.00377177	0.910651	0.858019	0.966511	-0.139302	0.0334999	3.20642e-05	0.869965	0.814678	0.929004	-0.101378	0.0893989	0.261095	0.903592	0.758358	1.07664	139.458	1.56704e-07	0.000224378	0.00242193	0.92648	-0.093596	0.0303742	0.00303637	-0.12067	0.0274309	4.43879e-05
Total triglycerides levels || id:ebi-a-GCST90092992	Body mass index || id:ieu-a-835	68	0.101678	0.0292815	0.000515789	0.00117827	1.10703	1.04528	1.17242	0.109094	0.0325973	0.000817728	1.11527	1.04624	1.18885	0.00936071	0.0861842	0.913839	1.0094	0.852519	1.19516	138.864	6.07735e-07	0.0026699	0.00234494	0.258993	0.101678	0.0292815	0.000908064	0.111313	0.0259444	6.14997e-05
Tyrosine levels || id:ebi-a-GCST90092993	Body mass index || id:ieu-a-835	68	0.152658	0.026178	5.49245e-09	1.05202e-07	1.16493	1.10666	1.22626	0.165679	0.0332505	6.26875e-07	1.18019	1.10573	1.25967	0.146245	0.0778022	0.064564	1.15748	0.993772	1.34816	105.169	0.00200933	0.000185458	0.00211683	0.930451	0.152658	0.026178	1.73707e-07	0.168933	0.0214893	4.6908e-11
Degree of unsaturation || id:ebi-a-GCST90092994	Body mass index || id:ieu-a-835	68	-0.115761	0.0291689	7.22792e-05	0.00024321	0.890688	0.841194	0.943093	-0.121085	0.0320894	0.000161051	0.885958	0.831952	0.94347	-0.0974048	0.0866724	0.265157	0.907189	0.765457	1.07516	142.485	2.24893e-07	-0.000530871	0.00235817	0.822582	-0.115761	0.0291689	0.000178709	-0.104577	0.0260301	0.000157223
Valine levels || id:ebi-a-GCST90092995	Body mass index || id:ieu-a-835	68	0.165567	0.0259913	1.88888e-10	2.35166e-08	1.18006	1.12145	1.24174	0.196562	0.0315709	4.78353e-10	1.21721	1.14417	1.29491	0.160111	0.0772478	0.0421102	1.17364	1.00874	1.36549	107.521	0.00123586	0.000157803	0.00210179	0.940378	0.165567	0.0259913	1.99467e-08	0.17798	0.0235486	1.63646e-10
VLDL cholesterol levels || id:ebi-a-GCST90092996	Body mass index || id:ieu-a-835	68	0.0145384	0.0275343	0.597491	0.661223	1.01464	0.961338	1.07091	0.0178774	0.033856	0.597471	1.01804	0.952676	1.08788	-0.0191769	0.0817159	0.815186	0.981006	0.835822	1.15141	114.746	0.000255387	0.000975068	0.00222334	0.662412	0.0145384	0.0275343	0.599235	0.0269189	0.0253125	0.291447
Cholesteryl ester levels in VLDL || id:ebi-a-GCST90092997	Body mass index || id:ieu-a-835	68	-0.00991411	0.0282737	0.725853	0.772382	0.990135	0.936758	1.04655	-0.0136206	0.0341557	0.690055	0.986472	0.922594	1.05477	-0.0367689	0.0839593	0.662862	0.963899	0.817643	1.13632	120.481	6.7202e-05	0.000776654	0.00228437	0.734947	-0.00991411	0.0282737	0.726953	0.00436787	0.0252275	0.863072
Free cholesterol levels in VLDL || id:ebi-a-GCST90092998	Body mass index || id:ieu-a-835	68	0.0460514	0.0271191	0.089486	0.117274	1.04713	0.992923	1.10429	0.0404588	0.0335448	0.227773	1.04129	0.975028	1.11205	0.00257933	0.0803998	0.974504	1.00258	0.856412	1.1737	112.809	0.000394435	0.00125724	0.00218753	0.567427	0.0460514	0.0271191	0.0941261	NA	NA	NA
Total lipid levels in VLDL || id:ebi-a-GCST90092999	Body mass index || id:ieu-a-835	68	0.0782446	0.0277042	0.00473864	0.00786614	1.08139	1.02423	1.14173	0.0848832	0.0337854	0.0119906	1.08859	1.01884	1.16312	0.015036	0.0819229	0.854939	1.01515	0.864561	1.19197	120.727	6.33768e-05	0.00182805	0.00222899	0.415096	0.0782446	0.0277042	0.0062358	NA	NA	NA
Concentration of VLDL particles || id:ebi-a-GCST90093000	Body mass index || id:ieu-a-835	68	0.0366893	0.027228	0.177824	0.220289	1.03737	0.983461	1.09424	0.0312398	0.0338932	0.356679	1.03173	0.965421	1.1026	-0.00297973	0.0807573	0.970678	0.997025	0.851067	1.16801	113.556	0.000333904	0.00114726	0.00219726	0.603327	0.0366893	0.027228	0.182363	0.0464603	0.0260163	0.0787228
Phospholipid levels in VLDL || id:ebi-a-GCST90093001	Body mass index || id:ieu-a-835	68	0.0655773	0.027443	0.0168677	0.0248525	1.06778	1.01186	1.12678	0.0605494	0.0360973	0.0934654	1.06242	0.989851	1.14031	0.0112887	0.0812536	0.889927	1.01135	0.862458	1.18595	116.706	0.000163119	0.00157007	0.00221077	0.480088	0.0655773	0.027443	0.0196886	NA	NA	NA
Average diameter for VLDL particles || id:ebi-a-GCST90093002	Body mass index || id:ieu-a-835	68	0.13168	0.0310549	2.23301e-05	9.42405e-05	1.14074	1.07338	1.21233	0.131692	0.030967	2.11253e-05	1.14076	1.07358	1.21214	0.0570351	0.0917807	0.536458	1.05869	0.884392	1.26735	166.953	1.69346e-10	0.00215877	0.00249719	0.390455	0.13168	0.0310549	6.9995e-05	0.144458	0.0237921	8.41889e-08
Triglyceride levels in VLDL || id:ebi-a-GCST90093003	Body mass index || id:ieu-a-835	68	0.105387	0.0296903	0.000385879	0.000923884	1.11114	1.04833	1.17772	0.0953796	0.0322276	0.00308081	1.10008	1.03274	1.17181	0.0129156	0.0874079	0.882981	1.013	0.853505	1.2023	143.93	1.50405e-07	0.00267438	0.00237823	0.264864	0.105387	0.0296903	0.000710949	0.118684	0.0262161	2.66255e-05
Cholesterol levels in very large HDL || id:ebi-a-GCST90093004	Body mass index || id:ieu-a-835	65	-0.194978	0.0406242	1.59023e-06	1.31989e-05	0.822853	0.759875	0.89105	-0.255085	0.0321285	2.02935e-15	0.77485	0.727561	0.825213	-0.039503	0.117766	0.738411	0.961267	0.763132	1.21085	276.887	2.80597e-28	-0.00448281	0.00319036	0.1649	-0.194978	0.0406242	9.92056e-06	-0.259652	0.0278198	3.75419e-13
Cholesterol to total lipids ratio in very large HDL || id:ebi-a-GCST90093005	Body mass index || id:ieu-a-835	68	0.0947612	0.0276206	0.000601775	0.00134993	1.0994	1.04146	1.16055	0.0918362	0.0305721	0.00266527	1.09619	1.03243	1.16388	0.012584	0.0813876	0.877594	1.01266	0.863349	1.1878	126.979	1.36593e-05	0.00237655	0.00221436	0.287069	0.0947612	0.0276206	0.00103486	0.103977	0.0264228	0.000202539
Cholesteryl ester levels in very large HDL || id:ebi-a-GCST90093006	Body mass index || id:ieu-a-835	64	-0.224934	0.0379061	2.95685e-09	6.69324e-08	0.798569	0.741389	0.860159	-0.272766	0.0317992	9.67523e-18	0.761271	0.715272	0.810228	-0.127279	0.111814	0.259367	0.880488	0.707205	1.09623	234.226	1.55805e-21	-0.0027883	0.0030031	0.356763	-0.224934	0.0379061	1.37426e-07	-0.267176	0.0274544	8.4235e-14
Cholesteryl esters to total lipids ratio in very large HDL || id:ebi-a-GCST90093007	Body mass index || id:ieu-a-835	68	-0.116599	0.0351522	0.000909949	0.00188814	0.889942	0.830691	0.953419	-0.123819	0.0352602	0.000445452	0.88354	0.82454	0.946761	-0.109853	0.10448	0.296896	0.895965	0.730056	1.09958	187.93	2.06987e-13	-0.00019508	0.00284261	0.945494	-0.116599	0.0351522	0.00147279	-0.122168	0.0308793	0.000190867
Free cholesterol levels in very large HDL || id:ebi-a-GCST90093008	Body mass index || id:ieu-a-835	66	-0.170461	0.0382478	8.32046e-06	4.31624e-05	0.843276	0.78237	0.908922	-0.182282	0.0338901	7.50567e-08	0.833366	0.779809	0.890602	-0.0301009	0.112053	0.789077	0.970348	0.779015	1.20867	237.812	1.56551e-21	-0.00403985	0.00303375	0.187704	-0.170461	0.0382478	3.3603e-05	-0.196992	0.0274998	1.55769e-09
Free cholesterol to total lipids ratio in very large HDL || id:ebi-a-GCST90093009	Body mass index || id:ieu-a-835	64	0.21842	0.0327188	2.46075e-11	6.12727e-09	1.24411	1.16683	1.32651	0.209193	0.0332924	3.31046e-10	1.23268	1.15481	1.3158	0.117959	0.0962346	0.224931	1.1252	0.931778	1.35877	178.887	4.86834e-13	0.00286839	0.00258464	0.271378	0.21842	0.0327188	7.31994e-09	0.234496	0.025901	8.02205e-13
Total lipid levels in very large HDL || id:ebi-a-GCST90093010	Body mass index || id:ieu-a-835	65	-0.18766	0.0393286	1.82776e-06	1.42223e-05	0.828896	0.767402	0.895318	-0.235997	0.0316047	8.19381e-14	0.789783	0.742344	0.840253	-0.0311822	0.113865	0.785094	0.969299	0.775414	1.21166	261.547	1.04502e-25	-0.00451175	0.00308469	0.148541	-0.18766	0.0393286	1.09905e-05	-0.232833	0.0272057	7.1548e-12
Concentration of very large HDL particles || id:ebi-a-GCST90093011	Body mass index || id:ieu-a-835	65	-0.194111	0.0398294	1.096e-06	1.01075e-05	0.823566	0.761719	0.890434	-0.248781	0.0317685	4.83796e-15	0.779751	0.732679	0.829847	-0.0319986	0.115225	0.782148	0.968508	0.772719	1.21391	267.472	1.07434e-26	-0.00467417	0.0031215	0.13928	-0.194111	0.0398294	7.55564e-06	-0.232341	0.0271194	7.9149e-12
Phospholipid levels in very large HDL || id:ebi-a-GCST90093012	Body mass index || id:ieu-a-835	65	-0.181297	0.0381809	2.05055e-06	1.50173e-05	0.834187	0.77404	0.899009	-0.214913	0.0324036	3.30322e-11	0.806611	0.756976	0.859502	-0.0283335	0.110515	0.798496	0.972064	0.782749	1.20717	246.549	3.0818e-23	-0.00441045	0.00299395	0.145697	-0.181297	0.0381809	1.19638e-05	-0.223825	0.0262142	7.72255e-12
Phospholipids to total lipids ratio in very large HDL || id:ebi-a-GCST90093013	Body mass index || id:ieu-a-835	67	-0.160349	0.0334607	1.65003e-06	1.32535e-05	0.851847	0.797773	0.909586	-0.180196	0.0306703	4.22195e-09	0.835106	0.786384	0.886848	-0.0189386	0.0984556	0.848062	0.98124	0.809036	1.1901	193.868	1.6598e-14	-0.00406303	0.0026639	0.132055	-0.160349	0.0334607	9.74077e-06	-0.19105	0.0248287	1.62739e-10
Triglyceride levels in very large HDL || id:ebi-a-GCST90093014	Body mass index || id:ieu-a-835	68	-0.0390801	0.0254782	0.125063	0.160519	0.961674	0.91483	1.01092	-0.0342843	0.0325834	0.292707	0.966297	0.906515	1.03002	-0.0350595	0.075723	0.64489	0.965548	0.832371	1.12003	102.96	0.00313062	-0.000116275	0.00206023	0.955164	-0.0390801	0.0254782	0.129772	-0.0459415	0.0239805	0.0597255
Triglycerides to total lipids ratio in very large HDL || id:ebi-a-GCST90093015	Body mass index || id:ieu-a-835	67	0.158914	0.0352144	6.39913e-06	3.39018e-05	1.17224	1.09406	1.256	0.164866	0.0347046	2.02858e-06	1.17924	1.10169	1.26224	-0.0059997	0.103192	0.953815	0.994018	0.811999	1.21684	205.137	3.52373e-16	0.00473833	0.00279203	0.094464	0.158914	0.0352144	2.69985e-05	0.197723	0.0273196	9.05086e-10
Cholesterol levels in very large VLDL || id:ebi-a-GCST90093016	Body mass index || id:ieu-a-835	68	0.0942923	0.0289105	0.00110816	0.00219336	1.09888	1.03834	1.16295	0.0845964	0.0346528	0.0146363	1.08828	1.01682	1.16476	0.0283886	0.0854928	0.740898	1.0288	0.870074	1.21647	132.19	3.5956e-06	0.00190598	0.00232611	0.415516	0.0942923	0.0289105	0.00174464	0.0903561	0.0264334	0.00109238
Cholesterol to total lipids ratio in very large VLDL || id:ebi-a-GCST90093017	Body mass index || id:ieu-a-835	67	-0.122571	0.0319551	0.000125203	0.000362506	0.884644	0.830936	0.941822	-0.121067	0.0317491	0.000137161	0.885975	0.832522	0.942859	0.0108206	0.0925398	0.907277	1.01088	0.843195	1.21191	163.008	3.56506e-10	-0.00386497	0.0025198	0.129922	-0.122571	0.0319551	0.00028245	-0.15678	0.0258129	7.95109e-08
Cholesteryl ester levels in very large VLDL || id:ebi-a-GCST90093018	Body mass index || id:ieu-a-835	68	0.0773687	0.0283998	0.00644434	0.0104198	1.08044	1.02194	1.14229	0.064892	0.0361746	0.0728364	1.06704	0.994008	1.14545	0.0162141	0.084029	0.847584	1.01635	0.862015	1.19831	125.521	1.9669e-05	0.00176863	0.00228628	0.441938	0.0773687	0.0283998	0.00821143	0.0668103	0.0269998	0.0159211
Cholesteryl esters to total lipids ratio in very large VLDL || id:ebi-a-GCST90093019	Body mass index || id:ieu-a-835	68	-0.13563	0.0335796	5.36634e-05	0.000190888	0.873165	0.817547	0.932567	-0.114942	0.0319824	0.000325745	0.891418	0.837254	0.949085	-0.00106083	0.0982289	0.991416	0.99894	0.823996	1.21103	185.781	4.19489e-13	-0.0038921	0.00267277	0.150078	-0.13563	0.0335796	0.000140576	-0.159437	0.0260217	6.44593e-08
Free cholesterol levels in very large VLDL || id:ebi-a-GCST90093020	Body mass index || id:ieu-a-835	68	0.108343	0.0294519	0.000234468	0.000616137	1.11443	1.05192	1.18065	0.103787	0.0337469	0.00210183	1.10936	1.03836	1.18522	0.034944	0.0870066	0.689258	1.03556	0.873201	1.22811	139.666	4.88502e-07	0.00212276	0.0023673	0.373138	0.108343	0.0294519	0.000468853	0.10521	0.0268205	0.000213642
Free cholesterol to total lipids ratio in very large VLDL || id:ebi-a-GCST90093021	Body mass index || id:ieu-a-835	67	-0.0907575	0.0285056	0.00145334	0.00272091	0.913239	0.863615	0.965715	-0.110986	0.0314851	0.000423428	0.894951	0.841392	0.951919	0.0473185	0.082032	0.566047	1.04846	0.892736	1.23134	126.424	1.1135e-05	-0.00400072	0.00223369	0.0779358	-0.0907575	0.0285056	0.00221819	-0.109921	0.0262074	8.59055e-05
Total lipid levels in very large VLDL || id:ebi-a-GCST90093022	Body mass index || id:ieu-a-835	68	0.11921	0.0306027	9.80283e-05	0.000305113	1.12661	1.06102	1.19625	0.119877	0.0335819	0.000357382	1.12736	1.05554	1.20406	0.0329225	0.0902513	0.716437	1.03347	0.865914	1.23345	152.695	1.22991e-08	0.00249552	0.00245559	0.313216	0.11921	0.0306027	0.00022884	0.134916	0.0255943	1.75823e-06
Concentration of very large VLDL particles || id:ebi-a-GCST90093023	Body mass index || id:ieu-a-835	68	0.121898	0.0308423	7.74054e-05	0.000253605	1.12964	1.06337	1.20003	0.127223	0.0341055	0.000191267	1.13567	1.06224	1.21418	0.0371929	0.0909947	0.684056	1.03789	0.868353	1.24053	155.59	5.25749e-09	0.00244974	0.00247582	0.326049	0.121898	0.0308423	0.000188898	0.137259	0.0256238	1.27236e-06
Phospholipid levels in very large VLDL || id:ebi-a-GCST90093024	Body mass index || id:ieu-a-835	68	0.117062	0.0303043	0.000112052	0.000336156	1.12419	1.05936	1.19299	0.110236	0.0332733	0.000922829	1.11654	1.04605	1.19178	0.0381377	0.0894749	0.671321	1.03887	0.871767	1.23801	148.923	3.65967e-08	0.00228257	0.00243446	0.351865	0.117062	0.0303043	0.000255204	0.114057	0.0273893	9.38732e-05
Phospholipids to total lipids ratio in very large VLDL || id:ebi-a-GCST90093025	Body mass index || id:ieu-a-835	68	0.0340503	0.0274469	0.214759	0.263423	1.03464	0.980448	1.09182	0.0212922	0.0346534	0.538928	1.02152	0.954442	1.09331	0.0341327	0.0815746	0.676996	1.03472	0.881832	1.21412	113.214	0.00036039	-2.38335e-06	0.00221959	0.999146	0.0340503	0.0274469	0.219085	0.0463036	0.025271	0.0714212
Triglyceride levels in very large VLDL || id:ebi-a-GCST90093026	Body mass index || id:ieu-a-835	68	0.124064	0.0316299	8.76833e-05	0.000283547	1.13209	1.06404	1.20449	0.126232	0.0332226	0.00014495	1.13454	1.06302	1.21088	0.0238076	0.093087	0.798935	1.02409	0.853301	1.22907	165.138	2.96112e-10	0.00289952	0.00253276	0.256424	0.124064	0.0316299	0.000208998	0.142883	0.0259542	7.22246e-07
Triglycerides to total lipids ratio in very large VLDL || id:ebi-a-GCST90093027	Body mass index || id:ieu-a-835	67	0.0982961	0.0298044	0.000973635	0.00197578	1.10329	1.04069	1.16966	0.0936586	0.0316	0.00303788	1.09818	1.03223	1.16835	-0.0396711	0.0859534	0.645951	0.961106	0.812094	1.13746	138.382	4.7063e-07	0.00399753	0.00234045	0.0924044	0.0982961	0.0298044	0.00157098	0.123431	0.0236951	2.29372e-06
Cholesterol levels in very small VLDL || id:ebi-a-GCST90093028	Body mass index || id:ieu-a-835	67	-0.0697381	0.027892	0.0124092	0.0190734	0.932638	0.883021	0.985043	-0.0703016	0.0335414	0.0360854	0.932113	0.872805	0.99545	-0.095671	0.0821572	0.248483	0.908763	0.773601	1.06754	120.844	4.46389e-05	0.000751339	0.00223694	0.738044	-0.0697381	0.027892	0.0149013	-0.0794542	0.0260572	0.0033172
Cholesterol to total lipids ratio in very small VLDL || id:ebi-a-GCST90093029	Body mass index || id:ieu-a-835	66	-0.15534	0.0338353	4.40996e-06	2.50437e-05	0.856124	0.80119	0.914825	-0.169621	0.0350433	1.29619e-06	0.843984	0.787961	0.90399	-0.0340893	0.0991853	0.732203	0.966485	0.795732	1.17388	181.678	5.62353e-13	-0.00348982	0.00268535	0.198408	-0.15534	0.0338353	2.07454e-05	-0.192303	0.0270754	1.42888e-09
Cholesteryl ester levels in very small VLDL || id:ebi-a-GCST90093030	Body mass index || id:ieu-a-835	67	-0.0876107	0.0290582	0.00256973	0.00450607	0.916117	0.865399	0.969809	-0.086563	0.033173	0.00906903	0.917078	0.859347	0.978686	-0.114021	0.0855953	0.187481	0.892239	0.754434	1.05522	132.479	2.31253e-06	0.000765178	0.00233055	0.743721	-0.0876107	0.0290582	0.00364479	-0.0980331	0.0270011	0.000557775
Cholesteryl esters to total lipids ratio in very small VLDL || id:ebi-a-GCST90093031	Body mass index || id:ieu-a-835	66	-0.163059	0.0342226	1.89176e-06	1.42742e-05	0.849541	0.794426	0.90848	-0.176801	0.0342651	2.47196e-07	0.837946	0.783518	0.896155	-0.0453479	0.100424	0.65311	0.955665	0.784916	1.16356	188.339	6.14479e-14	-0.00338796	0.0027189	0.217278	-0.163059	0.0342226	1.10211e-05	-0.199996	0.0276092	8.12906e-10
Free cholesterol levels in very small VLDL || id:ebi-a-GCST90093032	Body mass index || id:ieu-a-835	67	-0.0226421	0.0258278	0.380673	0.440872	0.977612	0.929355	1.02838	-0.0132435	0.0330187	0.688354	0.986844	0.925001	1.05282	-0.0499291	0.0760578	0.513844	0.951297	0.819548	1.10423	101.642	0.00318134	0.000790571	0.00207086	0.703885	-0.0226421	0.0258278	0.383853	-0.0302791	0.0247204	0.225048
Free cholesterol to total lipids ratio in very small VLDL || id:ebi-a-GCST90093033	Body mass index || id:ieu-a-835	67	-0.0722028	0.0265362	0.00651008	0.0104581	0.930342	0.883191	0.980011	-0.0942586	0.032261	0.00348073	0.910047	0.854285	0.969449	0.0201335	0.0772783	0.795277	1.02034	0.876927	1.1872	104.245	0.00187935	-0.00267521	0.0021041	0.208108	-0.0722028	0.0265362	0.00831502	-0.0848403	0.0246734	0.0010255
Total lipid levels in very small VLDL || id:ebi-a-GCST90093034	Body mass index || id:ieu-a-835	68	-0.0254908	0.0285327	0.371649	0.434463	0.974831	0.921811	1.0309	-0.0111992	0.0337326	0.739889	0.988863	0.925598	1.05645	-0.0521975	0.0847306	0.539986	0.949141	0.803909	1.12061	128.075	1.03583e-05	0.000772368	0.00230534	0.738661	-0.0254908	0.0285327	0.374847	-0.0115132	0.0256811	0.655395
Concentration of very small VLDL particles || id:ebi-a-GCST90093035	Body mass index || id:ieu-a-835	67	-0.00676068	0.0258331	0.793548	0.830225	0.993262	0.944222	1.04485	0.00432663	0.0330324	0.89579	1.00434	0.941372	1.07151	-0.0332417	0.0760785	0.663603	0.967305	0.833305	1.12285	100.819	0.00374319	0.000767219	0.00207142	0.712302	-0.00676068	0.0258331	0.794363	-0.0139449	0.0248987	0.577362
Phospholipid levels in very small VLDL || id:ebi-a-GCST90093036	Body mass index || id:ieu-a-835	68	3.24713e-05	0.0281255	0.999079	0.999079	1.00003	0.946397	1.05671	-0.00959942	0.0331694	0.772271	0.990447	0.928104	1.05698	-0.0318351	0.0834887	0.704197	0.968666	0.822446	1.14088	123.867	2.96018e-05	0.000921621	0.00227155	0.686258	3.24713e-05	0.0281255	0.999082	0.0132639	0.0255828	0.605864
Phospholipids to total lipids ratio in very small VLDL || id:ebi-a-GCST90093037	Body mass index || id:ieu-a-835	66	0.185661	0.0315756	4.10545e-09	8.51882e-08	1.20401	1.13176	1.28088	0.184075	0.0332372	3.05554e-08	1.20211	1.12629	1.28302	0.0775889	0.0926201	0.405311	1.08068	0.901273	1.29579	148.095	1.99029e-08	0.00311061	0.00250751	0.219313	0.185661	0.0315756	1.55645e-07	0.196447	0.0289118	4.86731e-09
Triglyceride levels in very small VLDL || id:ebi-a-GCST90093038	Body mass index || id:ieu-a-835	68	0.0971314	0.0285606	0.000671665	0.00148004	1.10201	1.04201	1.16545	0.0779242	0.0333053	0.0192996	1.08104	1.01273	1.15396	0.0213257	0.0843031	0.801082	1.02155	0.865967	1.2051	129.65	6.93264e-06	0.00219234	0.00229372	0.342661	0.0971314	0.0285606	0.00113621	0.0871494	0.0273757	0.00222072
Triglycerides to total lipids ratio in very small VLDL || id:ebi-a-GCST90093039	Body mass index || id:ieu-a-835	66	0.133288	0.0330732	5.57578e-05	0.000195545	1.14258	1.07086	1.2191	0.163458	0.0355696	4.3181e-06	1.17758	1.09828	1.2626	0.0226145	0.097115	0.816611	1.02287	0.845581	1.23734	172.913	9.72939e-12	0.00318538	0.0026293	0.23016	0.133288	0.0330732	0.000148704	0.169809	0.0262439	1.75863e-08
Cholesterol levels in chylomicrons and extremely large VLDL || id:ebi-a-GCST90093040	Body mass index || id:ieu-a-835	68	0.109068	0.0303081	0.000319887	0.000788633	1.11524	1.05092	1.18349	0.0965121	0.0352833	0.00623148	1.10132	1.02773	1.18018	0.0262844	0.0894257	0.769738	1.02663	0.861578	1.22331	149.208	3.37241e-08	0.00239415	0.00243311	0.328715	0.109068	0.0303081	0.000607474	0.108932	0.0273323	0.000172984
Cholesterol to total lipids ratio in chylomicrons and extremely large VLDL || id:ebi-a-GCST90093041	Body mass index || id:ieu-a-835	68	-0.0850038	0.0235852	0.000313214	0.000787436	0.918509	0.877015	0.961965	-0.0845559	0.0323508	0.00895625	0.91892	0.862463	0.979074	-0.0431201	0.0698798	0.539318	0.957796	0.8352	1.09839	83.3475	0.0856712	-0.00121141	0.00190145	0.526265	-0.0850038	0.0235852	0.000596853	NA	NA	NA
Cholesteryl ester levels in chylomicrons and extremely large VLDL || id:ebi-a-GCST90093042	Body mass index || id:ieu-a-835	67	0.0832401	0.0278437	0.00279387	0.00483106	1.0868	1.02908	1.14776	0.082429	0.0349726	0.018425	1.08592	1.01398	1.16297	-0.0294777	0.0820422	0.720536	0.970953	0.826727	1.14034	121.456	3.84464e-05	0.0032387	0.00221982	0.149383	0.0832401	0.0278437	0.00392255	0.0936647	0.0268514	0.000877541
Cholesteryl esters to total lipids ratio in chylomicrons and extremely large VLDL || id:ebi-a-GCST90093043	Body mass index || id:ieu-a-835	68	-0.0870241	0.0248036	0.000450599	0.00105848	0.916655	0.873158	0.962319	-0.102809	0.0326298	0.00162838	0.902299	0.8464	0.96189	-0.0233968	0.073244	0.750404	0.976875	0.846238	1.12768	91.1977	0.0263529	-0.0018403	0.00199299	0.35917	-0.0870241	0.0248036	0.000810099	NA	NA	NA
Free cholesterol levels in chylomicrons and extremely large VLDL || id:ebi-a-GCST90093044	Body mass index || id:ieu-a-835	68	0.120638	0.0304845	7.57882e-05	0.000251617	1.12822	1.06278	1.19768	0.116508	0.0348505	0.000828528	1.12357	1.04938	1.203	0.0307024	0.089836	0.733617	1.03118	0.864697	1.22971	151.269	1.86162e-08	0.00260098	0.00244427	0.291154	0.120638	0.0304845	0.000185696	0.130272	0.0264218	6.12202e-06
Free cholesterol to total lipids ratio in chylomicrons and extremely large VLDL || id:ebi-a-GCST90093045	Body mass index || id:ieu-a-835	68	-0.0619052	0.0222793	0.00545931	0.00900244	0.939972	0.899809	0.981927	-0.0391777	0.0317354	0.217011	0.96158	0.90359	1.02329	-0.0229176	0.066016	0.729582	0.977343	0.858723	1.11235	75.3489	0.226525	-0.00112765	0.00179632	0.53233	-0.0619052	0.0222793	0.00707654	NA	NA	NA
Total lipid levels in chylomicrons and extremely large VLDL || id:ebi-a-GCST90093046	Body mass index || id:ieu-a-835	68	0.118287	0.0303115	9.52449e-05	0.000300202	1.12557	1.06064	1.19446	0.0831105	0.0340352	0.0146104	1.08666	1.01654	1.16162	0.0297364	0.0893409	0.740309	1.03018	0.864701	1.22733	149.374	3.21544e-08	0.00256095	0.0024308	0.295934	0.118287	0.0303115	0.000223537	0.12204	0.027291	3.18468e-05
Concentration of chylomicrons and extremely large VLDL particles || id:ebi-a-GCST90093047	Body mass index || id:ieu-a-835	68	0.126367	0.0306861	3.8207e-05	0.000146362	1.1347	1.06846	1.20504	0.104698	0.0330756	0.00154859	1.11038	1.04068	1.18474	0.0418122	0.0905292	0.645698	1.0427	0.87317	1.24514	153.803	8.89346e-09	0.00244539	0.00246313	0.324435	0.126367	0.0306861	0.000107119	0.136447	0.0263997	2.51391e-06
Phospholipid levels in chylomicrons and extremely large VLDL || id:ebi-a-GCST90093048	Body mass index || id:ieu-a-835	68	0.12809	0.0310013	3.59979e-05	0.000141019	1.13666	1.06965	1.20786	0.114986	0.0346012	0.000889945	1.12186	1.0483	1.20058	0.027396	0.0911933	0.764803	1.02777	0.859553	1.22892	157.62	2.87849e-09	0.00291213	0.00248119	0.24474	0.12809	0.0310013	0.000102156	0.137897	0.0264759	2.16236e-06
Phospholipids to total lipids ratio in chylomicrons and extremely large VLDL || id:ebi-a-GCST90093049	Body mass index || id:ieu-a-835	68	0.106983	0.030636	0.000479317	0.00111542	1.11291	1.04806	1.18179	0.0708564	0.0354087	0.0453812	1.07343	1.00146	1.15057	0.0648853	0.090885	0.477789	1.06704	0.892928	1.27509	140.96	3.42725e-07	0.00121757	0.00247298	0.624106	0.106983	0.030636	0.00085347	0.118328	0.0267294	3.80541e-05
Triglyceride levels in chylomicrons and extremely large VLDL || id:ebi-a-GCST90093050	Body mass index || id:ieu-a-835	68	0.117862	0.0291652	5.31835e-05	0.000190888	1.12509	1.06258	1.19128	0.0895403	0.0325663	0.00596895	1.09367	1.02604	1.16576	0.0307297	0.0859292	0.721771	1.03121	0.871367	1.22037	137.688	8.35866e-07	0.0025199	0.00233796	0.285038	0.117862	0.0291652	0.000139566	0.131234	0.0272965	9.19541e-06
Triglycerides to total lipids ratio in chylomicrons and extremely large VLDL || id:ebi-a-GCST90093051	Body mass index || id:ieu-a-835	68	0.0370688	0.0226342	0.101478	0.130922	1.03776	0.992732	1.08484	0.0455726	0.0320188	0.154647	1.04663	0.982963	1.11441	0.0278529	0.0672577	0.680127	1.02824	0.90125	1.17313	75.8536	0.214603	0.00026655	0.0018301	0.884643	0.0370688	0.0226342	0.106167	NA	NA	NA

## Sheet: Supplementary Table 5
Supplementary Table 5. The impact of 249 metabolic traits on Cholelithiasis (the UK Biobank id:ukb-a-559).We present the outcomes of three Mendelian randomization analyses, including Beta and OR values for each of the three methods. Note that there exists a conversion relationship between them (Beta=In(OR)), introducing some redundancy. The IVW method, known for its heightened sensitivity in dete…
[truncated: 250 more rows]

[truncated: 4 more sheets: Supplementary Table 6, Supplementary Table 7, Supplementary Table 8, Supplementary Table 9]
